# Supplementary material for: Exposure of Anopheles mosquitoes to trypanosomes reduces reproductive fitness and enhances susceptibility to Plasmodium
Source: PLoS Negl Trop Dis. 2020 Feb 7;14(2):e0008059. doi: 10.1371/journal.pntd.0008059 (PMC7032731; doi:10.1371/journal.pntd.0008059)
Supplement: S1 Table — Among these 13 genes, two are immune–like genes: 3-Glucan binding protein and APL1B (highlighted in pink). Results come from three independent biological experiments. For each gene, differential expressions between T. b. brucei-infected and naive feeding backgrounds are expressed in Log2 fold change, p-values and adjusted p-values (padj) to highlight statistical difference. (XLSX) [file pntd.0008059.s006.xlsx]

## Sheet: Feuil1
Gene candidates	log2FoldChange	pvalue	padj
AGAP001116	1.659	2.76342e-11	3.37884e-07
AGAP002068	1.95349	7.48261e-08	0.000304966
AGAP010510	-1.28903	9.32734e-07	0.00285114
AGAP003387	-0.653997	8.25752e-06	0.0184877
AGAP004455 (3-GBP)	1.19033	1.01979e-05	0.0184877
AGAP011347	-1.55502	1.20963e-05	0.0184877
AGAP005795	-0.824531	1.85396e-05	0.0188903
AGAP006177	0.962316	1.75373e-05	0.0188903
AGAP011067	1.57934	1.43226e-05	0.0188903
AGAP009065	-3.55613	1.71269e-05	0.0188903
AGAP007035 (APL1B)	1.94935	2.05893e-05	0.019365
AGAP010650	-1.83582	2.80519e-05	0.0244994
AGAP010047	1.87691	4.76301e-05	0.0388249
