# Supplementary material for: Exposure of Anopheles mosquitoes to trypanosomes reduces reproductive fitness and enhances susceptibility to Plasmodium
Source: PLoS Negl Trop Dis. 2020 Feb 7;14(2):e0008059. doi: 10.1371/journal.pntd.0008059 (PMC7032731; doi:10.1371/journal.pntd.0008059)
Supplement: S2 Table — For each gene, differential expressions between T. b. brucei-infected and naive feeding backgrounds are expressed in Log2 fold change, p-values and adjusted p-values (padj) to highlight statistical difference. The count values are noted for each gene and for each three biological replicates: NaiveMouse_1 = mosquito fed on naive mouse for the first biological replicate; TrypaMouse_1 = mosquito fed on T. b. brucei-infected mouse for the first biological replicate. (XLS) [file pntd.0008059.s007.xls]

## Sheet: comparison1_TB.24H_vs_NI.24H.ts
VectorBase ID	log2FoldChange	pvalue	padj	NaiveM_1	NaiveM_2	NaiveM_3	TRYPA_1	TRYPA_2	TRYPA_3
AGAP004677	-0.218582	0.273486	0.999999	6942.9	6423.79	7583.37	6157.87	5621.56	6255.11
AGAP004678	-0.00221547	0.991721	0.999999	2093.68	1760.74	2346.81	1906.48	2309.38	1980.31
AGAP004679	-0.23573	0.216579	0.999999	1655.75	1343.66	1785.21	1445.92	1508.75	1144.07
AGAP004680	1.64104	0.706931	0.999999	0	0	0	1.10713	0	0.793393
AGAP004681	-1.04095	0.375432	0.999999	24.2682	7.52452	2.66582	7.74993	4.56851	1.58679
AGAP004682	-0.124509	0.487762	0.999999	5353.34	4976.93	3272.74	4283.5	5808.86	2649.93
AGAP028431	-0.197196	0.579307	0.999999	175.393	185.963	116.407	205.927	162.182	67.4384
AGAP004683	-0.0560201	0.684774	0.999999	1000.51	964.213	727.769	947.706	985.657	667.244
AGAP004684	0.0154464	0.914752	0.999999	2387.11	2302.5	1600.38	2339.37	2640.6	1463.81
AGAP004685	-0.0200371	0.904567	0.999999	4415.7	4227.7	2995.49	4187.18	5073.33	2473.01
AGAP004686	-0.0360961	0.806116	0.999999	6016.3	6029.29	4077.82	5620.91	6521.55	3728.95
AGAP004687	NA	NA	NA	0	0	0	0	0	0
AGAP028432	-0.115182	0.529077	0.999999	581.333	707.304	385.655	686.422	529.948	343.539
AGAP004688	-2.24202	0.522586	0.999999	3.3093	1.07493	1.77721	0	0	1.58679
AGAP004689	-0.210887	0.410003	0.999999	800.85	775.025	1155.19	839.207	583.628	913.196
AGAP004690	-0.658925	0.249614	0.999999	65.0828	80.6198	448.746	63.1066	62.8171	157.885
AGAP004691	-0.0959112	0.551144	0.999999	2530.51	2259.5	2702.25	2165.55	2472.71	2375.42
AGAP028433	-0.117955	0.51463	0.999999	2448.88	2532.54	1552.4	2395.84	2268.27	1380.5
AGAP004692	-0.0949162	0.546625	0.999999	3382.1	3496.75	1777.21	3049.04	3111.16	1833.53
AGAP004693	-0.0242232	0.92977	0.999999	553.756	679.356	269.248	533.638	704.693	252.299
AGAP004694	-0.195104	0.602498	0.999999	76.1138	59.1212	76.4202	52.0352	59.3907	73.7856
AGAP028434	-0.0873912	0.785073	0.999999	79.4231	109.643	92.4151	106.285	95.9388	69.0252
AGAP028435	0.0868585	0.820982	0.999999	345.27	252.609	160.838	411.853	268.4	149.951
AGAP004695	-0.0218791	0.902322	0.999999	772.169	804.048	691.336	663.173	998.22	606.153
AGAP004696	0.0879768	0.579266	0.999999	4014.18	3534.37	3569.53	4136.25	4662.17	3135.49
AGAP004698	-0.0295726	0.846961	0.999999	2973.95	2543.29	1885.62	2498.8	2944.41	1802.59
AGAP004699	-0.21873	0.184546	0.999999	2227.16	1673.67	1871.41	1696.13	1668.65	1579.65
AGAP004700	-0.382772	0.708501	0.999999	9357.59	9250.85	8664.8	7580.54	7986.9	4793.68
AGAP004701	-0.486446	0.175261	0.999999	115.825	152.64	117.296	92.9991	102.792	80.1327
AGAP028436	NA	NA	NA	0	0	0	0	0	0
AGAP004702	-0.42359	0.295715	0.999999	164.362	130.067	35.5443	94.1063	87.9439	46.0168
AGAP004703	0.00460394	0.974382	0.999999	4644.05	3774.08	3622.85	4498.28	4400.62	3221.97
AGAP004704	-0.0503618	0.776101	0.999999	2794.15	2326.15	1899.84	2292.87	2608.62	1870.03
AGAP028437	-0.209455	0.265935	0.999999	775.478	836.296	842.399	707.458	695.556	717.228
AGAP004706	NA	NA	NA	0	0	0	0	0	0
AGAP004707	-0.0447104	0.834753	0.999999	917.778	698.705	883.275	875.742	925.124	648.202
AGAP004708	-0.218936	0.360182	0.999999	1998.81	1731.71	3549.98	1587.63	1907.35	2676.12
AGAP004709	-0.0995921	0.575556	0.999999	4030.72	4308.32	3281.62	3198.51	4511.41	3166.43
AGAP004710	-0.215307	0.318433	0.999999	2819.52	3123.75	5030.4	2547.51	2848.47	3991.56
AGAP004711	-0.387684	0.101286	0.999999	1201.27	1278.09	658.458	698.601	1179.82	535.541
AGAP004712	0.935695	0.831856	0.999999	0	0	0	0	1.14213	0
AGAP004713	0.0392236	0.98424	0.999999	0	4.29972	0	0	4.56851	0
AGAP004714	0.136004	0.793622	0.999999	319.899	210.686	135.957	469.424	282.106	68.2318
AGAP004715	-0.0945776	0.557756	0.999999	1659.06	2031.62	1942.49	1780.27	1803.42	1704.21
AGAP004716	NA	NA	NA	0	0	0	0	0	0
AGAP004717	-0.055477	0.856781	0.999999	295.63	390.2	155.506	327.711	323.222	145.191
AGAP004718	0.00276438	0.991223	0.999999	365.126	412.773	335.005	492.674	332.359	294.349
AGAP004719	-0.308339	0.538105	0.999999	123.547	137.591	471.85	192.641	100.507	224.53
AGAP004720	-0.162755	0.651278	0.999999	71.7014	77.395	55.9822	85.2492	67.3856	37.2895
AGAP004721	-0.163308	0.242455	0.999999	1687.74	1599.5	1545.29	1428.2	1546.44	1346.39
AGAP004722	0.134263	0.521476	0.999999	249.3	246.159	303.015	293.39	328.933	261.026
AGAP004723	-0.106026	0.492414	0.999999	3446.08	3413.98	2484.54	2854.19	3646.82	2239.75
AGAP004724	-0.0564351	0.843437	0.999999	188.63	111.793	56.8708	114.035	121.066	82.5129
AGAP004725	-0.137716	0.358822	0.999999	5733.91	5410.13	8812.31	4817.13	6014.45	7187.35
AGAP004726	-0.151906	0.581437	0.999999	101.485	159.09	127.071	86.3564	122.208	135.67
AGAP004727	-0.2551	0.673204	0.999999	8.82479	21.4986	12.4405	12.1785	13.7055	9.52072
AGAP004728	-0.073456	0.920309	0.999999	25.3713	25.7983	7.99746	24.3569	13.7055	15.8679
AGAP004729	-0.0292274	0.85138	0.999999	1231.06	1103.95	865.503	1132.6	1283.75	760.071
AGAP004730	1.09846	0.2765	0.999999	8.82479	3.22479	1.77721	12.1785	3.42638	12.6943
AGAP004731	-0.197434	0.414055	0.999999	709.292	614.86	707.331	612.244	445.43	713.261
AGAP004732	-0.200637	0.342597	0.999999	2651.85	1814.48	3040.81	1878.8	1932.48	2651.52
AGAP004733	-0.0196978	0.982375	0.999999	18.7527	24.7234	15.9949	32.1068	12.5634	16.6613
AGAP004734	-0.160412	0.695418	0.999999	165.465	105.343	442.526	148.356	101.649	379.242
AGAP004735	-0.0627487	0.908044	0.999999	39.7116	25.7983	23.9924	47.6067	15.9898	23.8018
AGAP004736	-0.00386613	0.983286	0.999999	423.59	452.546	509.172	424.032	497.968	464.135
AGAP004737	-0.0319095	0.839268	0.999999	955.283	870.694	751.761	822.6	923.982	764.038
AGAP004738	0.141944	0.475661	0.999999	635.385	720.204	475.405	794.921	847.459	439.54
AGAP004739	-0.105793	0.574649	0.999999	8956.06	7490.12	9403.24	7588.29	8760.12	7668.15
AGAP004740	-0.0236486	0.995719	0.999999	0	0	0	0	0	0
AGAP004741	2.5796	0.41654	0.999999	0	0	0	6.6428	0	0
AGAP004742	-0.257603	0.378699	0.999999	14226.7	12418.7	29482.2	17514.8	8549.97	19914.2
AGAP004743	-0.180751	0.260464	0.999999	3559.7	3718.19	5336.08	3396.68	3573.72	3982.04
AGAP004744	-0.12819	0.498403	0.999999	7873.92	10322.6	13782.3	7927.07	9773.19	11346.3
AGAP004745	-0.03812	0.822746	0.999999	2431.23	2396.02	1579.94	2482.19	2576.64	1308.31
AGAP004746	0.0137412	0.938168	0.999999	1427.41	1344.74	1088.54	1294.24	1645.81	997.295
AGAP004747	0.0289969	0.891293	0.999999	1788.12	1478.03	2760.9	1690.59	1945.04	2431.75
AGAP004748	-0.134045	0.554498	0.999999	603.395	543.915	1029.01	570.173	611.039	775.939
AGAP004749	-0.121241	0.44964	0.999999	857.108	926.59	979.245	786.064	917.129	840.204
AGAP004750	-0.135091	0.512929	0.999999	8368.11	8528.5	10831.2	7452.11	8961.14	8860.62
AGAP004751	-0.0109031	0.939616	0.999999	1351.3	1332.91	900.159	1267.67	1547.58	798.154
AGAP004752	-0.195281	0.343777	0.999999	1218.92	1073.86	1459.98	960.991	1150.12	1175.02
AGAP004753	-0.145806	0.556356	0.999999	507.425	503.068	271.025	471.639	556.216	179.307
AGAP004754	-0.122615	0.458035	0.999999	482.054	479.419	444.303	394.139	487.689	410.978
AGAP004755	0.0326557	0.817884	0.999999	624.354	577.238	397.207	576.816	615.607	430.813
AGAP004756	-0.0465968	0.788422	0.999999	563.683	504.143	348.334	510.388	507.105	347.506
AGAP013546	-0.102204	0.587762	0.999999	423.59	432.122	644.24	358.711	447.714	592.665
AGAP004757	-0.0654926	0.701075	0.999999	2657.36	2119.76	1778.1	2496.58	2498.98	1413.03
AGAP004758	-0.00323397	0.980266	0.999999	4778.62	4363.14	5068.61	4657.71	5035.64	4492.99
AGAP004759	-0.184974	0.471877	0.999999	293.424	211.761	200.825	223.641	242.131	160.265
AGAP004760	1.01932	0.330388	0.999999	4.41239	2.14986	4.44303	15.4999	5.71064	3.17357
AGAP004761	-0.751151	0.128626	0.999999	89.351	40.8474	63.0911	61.9994	42.2587	20.6282
AGAP004762	-0.187557	0.533299	0.999999	260.331	342.903	372.326	266.819	341.496	267.374
AGAP004763	1.03609	0.123565	0.999999	3.3093	15.049	13.3291	17.7141	22.8426	15.8679
AGAP004764	-0.168402	0.511029	0.999999	188.63	233.26	142.177	136.177	242.131	128.53
AGAP004765	0.0718332	0.728649	0.999999	1362.33	1761.81	1527.52	1637.45	1892.51	1414.62
AGAP028129	NA	NA	NA	0	0	0	0	0	0
AGAP004766	-0.0817529	0.560391	0.999999	2839.38	3078.6	2513.87	3039.08	2744.53	2234.99
AGAP004767	0.129726	0.825703	0.999999	6.61859	12.8992	78.1974	13.2856	9.13703	73.7856
AGAP004768	-0.110982	0.380133	0.999999	6624.11	5951.89	5157.47	6036.09	5833.99	4601.68
AGAP004769	NA	NA	NA	0	0	0	0	0	0
AGAP004770	NA	NA	NA	0	0	0	0	0	0
AGAP004771	-0.194236	0.219368	0.999999	1130.68	1051.28	584.703	1063.95	821.19	530.78
AGAP004772	-0.275684	0.271526	0.999999	199.661	132.216	619.359	137.284	146.192	487.144
AGAP004773	-0.116976	0.565089	0.999999	1307.17	1494.15	1978.93	1381.7	1386.54	1620.11
AGAP004774	-0.13813	0.478813	0.999999	2651.85	2373.45	3295.84	2228.66	2433.88	2874.46
AGAP004775	-0.0742623	0.598892	0.999999	4752.15	5392.93	6531.26	4409.71	5283.49	6136.1
AGAP004776	NA	NA	NA	0	0	0	0	0	0
AGAP004777	NA	NA	NA	0	0	0	0	0	0
AGAP004778	NA	NA	NA	0	0	0	0	0	0
AGAP004780	-0.122585	0.536304	0.999999	608.91	615.935	1001.46	512.602	540.227	1022.68
AGAP004781	0.0987859	0.549458	0.999999	442.343	375.151	284.354	404.103	477.41	299.109
AGAP004782	0.0508942	0.792077	0.999999	804.159	723.428	877.944	783.85	978.804	743.41
AGAP004783	-0.0343787	0.94713	0.999999	607.807	504.143	219.486	628.851	465.988	211.043
AGAP004784	-0.368172	0.135703	0.999999	454.477	408.474	438.083	450.603	258.121	322.911
AGAP028999	-2.03064	0.364445	0.999999	0	8.59945	0	0	1.14213	0
AGAP028301	2.39565	0.162277	0.999999	0	1.07493	0	5.53566	1.14213	0.793393
AGAP004785	0.36345	0.187981	0.999999	92.6603	175.214	192.828	189.32	157.614	231.671
AGAP004786	-0.00337885	0.984954	0.999999	2239.29	2746.45	3010.6	2557.48	2613.19	2783.22
AGAP004787	-0.438514	0.00541292	0.999999	937.634	1301.74	1290.26	605.602	986.799	1045.69
AGAP004788	-0.119727	0.582359	0.999999	2522.79	2675.5	4084.04	2244.16	2784.51	3453.64
AGAP004789	-0.0392218	0.866274	0.999999	295.63	305.28	221.263	296.712	362.055	170.58
AGAP004790	-0.126415	0.561665	0.999999	3330.25	3539.75	5213.46	3044.62	3759.89	4173.25
AGAP004791	0.233884	0.185369	0.999999	333.136	395.575	238.147	385.282	479.694	275.308
AGAP004792	-0.063164	0.690649	0.999999	1255.33	1206.07	1276.04	1137.03	1319.16	1128.21
AGAP004793	-0.0323311	0.86022	0.999999	1671.19	2018.72	2775.12	1512.34	1871.95	3021.24
AGAP004794	-0.196368	0.549401	0.999999	335.342	388.05	997.017	406.318	282.106	724.368
AGAP004795	0.0530496	0.769743	0.999999	2307.68	2056.34	1708.79	2163.34	2585.78	1601.07
AGAP004797	-0.2345	0.134029	0.999999	647.519	653.558	493.177	480.496	534.516	495.871
AGAP004798	-0.171604	0.176161	0.999999	4363.86	4052.49	5703.08	3920.36	3821.56	4733.38
AGAP004799	-0.00128977	0.996626	0.999999	157.743	327.854	229.261	218.105	229.568	253.886
AGAP004800	0.0097631	0.971231	0.999999	456.683	252.609	690.447	408.532	324.364	649.789
AGAP004801	-0.0943828	0.531973	0.999999	2167.59	2046.67	2337.04	2082.52	1899.36	2155.65
AGAP004802	-0.501132	0.0665419	0.999999	3179.13	2646.48	12726.6	2466.69	1662.94	9084.35
AGAP004803	0.10446	0.545887	0.999999	1047.94	1135.13	694.891	1210.1	1282.61	652.963
AGAP004804	-0.062685	0.730488	0.999999	829.53	683.656	438.083	679.779	832.612	377.655
AGAP004805	-0.0946439	0.428913	0.999999	2741.2	2670.13	2547.64	2577.4	2490.98	2386.53
AGAP004806	-0.153523	0.707979	0.999999	52.9487	53.7465	46.2076	26.5712	81.0911	38.0829
AGAP004807	0.0620183	0.887654	0.999999	82.7324	131.142	252.364	60.8923	195.304	237.225
AGAP004808	0.522485	0.706432	0.999999	0	2.14986	26.6582	0	4.56851	33.3225
AGAP004809	-0.00210786	0.998369	0.999999	56.258	861.02	3789.02	56.4638	928.55	3591.69
AGAP004810	0.0607078	0.957352	0.999999	1.1031	0	41.7645	0	3.42638	33.3225
AGAP004811	-1.55902	3.16435e-05	0.169733	946.459	412.773	223.929	216.998	191.878	92.827
AGAP004812	0.0346233	0.818866	0.999999	1824.53	2112.24	2147.76	2055.95	2248.85	1912.87
AGAP004813	0.430566	0.912464	0.999999	0	2.14986	0	2.21427	0	0.793393
AGAP004814	-0.171714	0.818284	0.999999	13.2372	18.2738	42.6531	12.1785	14.8477	42.8432
AGAP004815	0.0982182	0.953908	0.999999	4.41239	1.07493	1.77721	0	4.56851	2.38018
AGAP004816	-0.0574741	0.831316	0.999999	229.445	176.289	111.076	156.106	188.451	134.083
AGAP004817	-0.054743	0.713966	0.999999	6157.5	5663.81	8686.13	5659.66	6752.26	7173.86
AGAP004818	-0.191742	0.349821	0.999999	536.106	662.157	717.994	561.316	569.922	552.995
AGAP004819	-0.116495	0.623268	0.999999	10894.2	10220.4	15649.3	9867.87	9815.45	14220.8
AGAP004820	-0.271595	0.0941769	0.999999	612.22	691.181	536.719	523.674	576.775	428.432
AGAP004823	-0.396049	0.456632	0.999999	19.8558	31.173	137.734	17.7141	13.7055	135.67
AGAP004824	-0.164974	0.392324	0.999999	1811.29	1698.39	3570.42	1594.27	1720.05	2909.37
AGAP004825	-0.029183	0.895459	0.999999	793.128	978.187	646.906	736.243	1016.49	625.194
AGAP004826	-2.87721	0.151671	0.999999	1.1031	5.37465	7.10885	0	0	3.96697
AGAP004827	-0.174217	0.626372	0.999999	197.455	159.09	140.4	220.319	145.05	88.8601
AGAP004828	0.526727	0.54828	0.999999	13.2372	17.1989	3.55443	14.3927	13.7055	14.2811
AGAP004829	-0.122794	0.802174	0.999999	20.9589	46.222	33.7671	48.7138	21.7004	22.215
AGAP004830	-0.0581051	0.830019	0.999999	3019.18	2878.66	2711.14	2382.55	3454.94	2381.77
AGAP004831	0.0382242	0.989268	0.999999	2.2062	0	1.77721	0	0	3.17357
AGAP004832	-0.91685	0.508583	0.999999	57.3611	27.9482	284.354	100.749	30.8375	76.1658
AGAP004833	-0.0604722	0.664446	0.999999	2442.26	2286.38	1540.84	2588.48	2055.83	1424.93
AGAP004834	0.0506326	0.830982	0.999999	690.54	937.34	470.073	918.92	718.399	510.945
AGAP004835	-0.484516	0.346813	0.999999	54.0518	65.5708	63.9797	64.2137	20.5583	44.43
AGAP004836	-0.51505	0.0813418	0.999999	1709.8	1225.42	1731.89	884.599	923.982	1478.09
AGAP004837	-0.0757261	0.682776	0.999999	1506.83	1198.55	2140.65	1311.95	1460.78	1772.44
AGAP004838	-0.0429819	0.81841	0.999999	724.736	811.573	839.733	673.137	934.261	733.889
AGAP004839	-0.154933	0.314379	0.999999	1006.03	972.812	931.26	898.992	990.225	748.963
AGAP004840	-0.0682457	0.68376	0.999999	521.766	497.693	391.876	458.353	515.1	372.895
AGAP004841	-0.123969	0.520878	0.999999	824.015	777.175	964.138	738.458	774.363	834.65
AGAP004842	-0.147685	0.513135	0.999999	756.726	816.947	808.632	663.173	798.348	699.773
AGAP004843	NA	NA	NA	0	0	0	0	0	0
AGAP004844	0.134337	0.455694	0.999999	1033.6	827.697	510.949	876.849	1105.58	587.905
AGAP004845	-0.0185635	0.955043	0.999999	522.869	761.051	1159.63	580.138	782.358	953.659
AGAP004846	0.0202122	0.944468	0.999999	1565.3	1623.15	1592.38	2112.41	1272.33	1542.36
AGAP004847	-0.201233	0.649025	0.999999	116.928	135.441	253.253	104.07	114.213	220.563
AGAP004848	0.0904159	0.628381	0.999999	3702	3839.65	2510.31	3743.22	4358.36	2611.85
AGAP004849	0.106072	0.613601	0.999999	1859.82	1613.47	1497.3	1703.88	2149.49	1500.31
AGAP004850	-0.234192	0.645892	0.999999	51.8456	60.1961	95.9695	49.821	38.8324	102.348
AGAP004851	-1.39354	0.060126	0.999999	1528.89	1465.13	309.235	642.137	689.845	52.364
AGAP004852	-0.0508295	0.679183	0.999999	7823.18	8257.62	6274.45	8369.92	7894.39	5557.72
AGAP004853	-0.0436547	0.775543	0.999999	1736.28	1698.39	1390.67	1697.23	1738.32	1264.67
AGAP004854	-0.0667865	0.622316	0.999999	2393.72	2335.82	2023.36	2244.16	2344.79	1865.27
AGAP004855	-0.155265	0.314571	0.999999	2365.04	2471.27	2964.39	2348.23	2223.72	2432.54
AGAP004856	0.0163614	0.92931	0.999999	648.622	721.279	366.106	666.494	781.216	335.605
AGAP004857	0.235118	0.411403	0.999999	519.559	513.817	406.093	867.992	572.206	316.564
AGAP004858	0.0859647	0.858568	0.999999	107.001	93.519	207.045	170.498	92.5124	143.604
AGAP004859	0.258115	0.360013	0.999999	225.032	220.361	356.331	257.962	480.836	263.407
AGAP004860	0.172719	0.870104	0.999999	87.1448	814.798	5919.9	146.142	1244.92	5231.64
AGAP004861	-0.250895	0.169951	0.999999	520.663	669.682	547.382	461.674	550.506	447.474
AGAP004862	0.646618	0.584287	0.999999	3.3093	13.9741	4.44303	13.2856	13.7055	3.17357
AGAP004863	0.0570634	0.852296	0.999999	147.815	127.917	74.643	167.177	130.203	73.7856
AGAP004864	0.0328063	0.894578	0.999999	536.106	491.243	650.46	637.708	447.714	626.781
AGAP004865	0.0480854	0.903712	0.999999	80.5262	46.222	63.0911	76.3922	67.3856	48.397
AGAP004866	-0.183305	0.23404	0.999999	1364.53	1096.43	1583.5	1179.1	1037.05	1332.9
AGAP004867	-0.0851787	0.489313	0.999999	5516.6	4954.36	5567.12	5025.28	5095.03	4990.44
AGAP004868	-0.132537	0.431992	0.999999	2917.7	2463.74	4024.5	2340.48	2731.97	3463.96
AGAP004869	NA	NA	NA	0	0	0	0	0	0
AGAP004870	-0.039295	0.890792	0.999999	876.963	883.593	2655.16	905.635	966.241	2292.11
AGAP004871	-0.321032	0.499021	0.999999	59.5673	80.6198	46.2076	59.7852	45.6851	40.4631
AGAP004872	-1.2845	0.224896	0.999999	14.3403	16.124	1.77721	9.96419	1.14213	3.17357
AGAP004873	0.173916	0.47524	0.999999	536.106	447.171	534.941	813.743	365.481	612.5
AGAP004874	-0.114567	0.802395	0.999999	36.4023	59.1212	75.5316	44.2853	45.6851	64.2649
AGAP004875	NA	NA	NA	0	0	0	0	0	0
AGAP004876	1.90647	0.662665	0.999999	0	0	0	0	0	3.17357
AGAP004877	-0.0607938	0.690784	0.999999	9210.87	12435.9	6783.62	11066.9	9534.49	6432.83
AGAP004878	0.47558	0.415284	0.999999	28.6806	30.0981	44.4303	49.821	28.5532	71.4054
AGAP004879	-0.0624826	0.935125	0.999999	9.92789	47.297	226.595	9.96419	67.3856	172.166
AGAP004880	0.49465	0.264976	0.999999	681.715	723.428	1371.12	746.207	1364.84	1874.79
AGAP004881	0.222808	0.52598	0.999999	225.032	293.456	283.466	368.675	251.268	331.638
AGAP004882	-0.24938	0.277505	0.999999	1539.93	1402.78	2822.22	1252.17	1303.17	2263.55
AGAP004883	NA	NA	NA	0	0	0	0	0	0
AGAP004884	-0.0156152	0.931403	0.999999	3160.38	2522.86	2653.38	2828.72	2955.83	2442.86
AGAP004885	-0.0171631	0.916409	0.999999	1678.92	1560.8	1723.9	1686.16	1927.91	1370.19
AGAP004886	-0.0791963	0.626662	0.999999	7583.8	6619.42	5622.22	6538.73	7238.81	5018.21
AGAP004887	-0.0762164	0.595773	0.999999	77332.7	69936.1	56959.7	69347.5	70186.1	54306.2
AGAP004888	-0.438362	0.291118	0.999999	61.7735	56.9713	44.4303	56.4638	39.9745	26.182
AGAP004889	-0.0190934	0.865859	0.999999	3161.48	2993.68	2338.81	3010.29	3116.87	2266.72
AGAP004890	-0.162935	0.494852	0.999999	21617.4	13281.8	25195.6	17810.4	13251	22365
AGAP004891	0.10618	0.673353	0.999999	419.177	270.883	612.25	383.068	445.43	541.888
AGAP004892	0.011538	0.935698	0.999999	2403.65	2305.73	1963.82	2719.12	2408.75	1693.89
AGAP004893	NA	NA	NA	0	0	0	0	0	0
AGAP004894	-0.558307	0.557966	0.999999	9.92789	5.37465	3.55443	2.21427	4.56851	5.55375
AGAP004895	-0.171004	0.603575	0.999999	147.815	144.041	102.19	107.392	105.076	126.943
AGAP004896	-0.0304479	0.906053	0.999999	399.322	518.117	182.164	394.139	421.445	212.629
AGAP004897	1.08115	0.726668	0.999999	0	2.14986	0	1.10713	0	1.58679
AGAP004899	-0.708889	0.125753	0.999999	121.341	87.0694	105.744	55.3566	98.223	52.364
AGAP028438	1.66966	0.585964	0.999999	0	0	0	1.10713	0	0.793393
AGAP004900	0.198799	0.427614	0.999999	445.652	756.751	1007.68	579.03	678.424	1254.35
AGAP004901	0.0948153	0.86438	0.999999	23.1651	26.8733	83.529	23.2498	55.9643	57.9177
AGAP004902	-0.212483	0.606845	0.999999	79.4231	87.0694	72.8658	87.4635	58.2485	62.6781
AGAP004903	-0.100659	0.597181	0.999999	519.559	493.393	717.106	466.103	572.206	570.45
AGAP004904	-0.0712849	0.729367	0.999999	1759.44	2088.59	4023.61	1805.73	1958.75	3626.6
AGAP004905	-0.0435834	0.817229	0.999999	466.611	561.114	631.799	488.246	469.415	656.136
AGAP004906	-0.137219	0.550004	0.999999	851.592	1097.5	1518.63	1011.92	886.292	1208.34
AGAP004907	0.1884	0.824162	0.999999	9.92789	17.1989	7.99746	24.3569	4.56851	8.72733
AGAP004908	-0.932133	0.231564	0.999999	30.8868	20.4237	6.22025	14.3927	11.4213	3.96697
AGAP004909	0.120144	0.418865	0.999999	499.704	544.99	549.159	521.46	648.729	565.689
AGAP004910	-0.0655234	0.757031	0.999999	251.506	245.084	331.45	222.534	279.821	289.589
AGAP004911	-0.0637282	0.809495	0.999999	277.981	295.606	183.942	225.855	309.517	190.414
AGAP004912	-0.091748	0.595748	0.999999	2272.38	2270.25	1781.66	2284.01	1908.5	1748.64
AGAP004913	2.00019	0.646067	0.999999	0	0	0	3.3214	0	0
AGAP004914	0.851177	0.846433	0.999999	0	0	0	0	0	0.793393
AGAP004915	0.133162	0.524388	0.999999	257.022	245.084	100.413	266.819	236.421	134.877
AGAP004916	0.153015	0.64153	0.999999	2477.56	2936.71	2544.08	1608.66	3601.13	3582.17
AGAP004917	0.0435783	0.919933	0.999999	198.558	249.384	228.372	147.249	244.415	297.523
AGAP004918	0.0773412	0.807821	0.999999	18067.7	20529	17133.2	11302.7	22981.9	23636.8
AGAP028439	-0.607622	0.26266	0.999999	118.032	35.4727	88.8607	42.071	58.2485	61.0913
AGAP004919	-0.00553159	0.960894	0.999999	45496.2	41100	37855.5	41983.6	42199.4	39641.9
AGAP004920	-0.203407	0.648844	0.999999	138.99	166.614	271.914	96.3205	161.04	245.952
AGAP004921	0.017645	0.967899	0.999999	193.042	254.759	385.655	185.998	406.598	282.448
AGAP004922	0.0284571	0.934598	0.999999	143.403	207.462	159.061	119.57	250.126	157.092
AGAP004923	-0.0776104	0.847889	0.999999	55.1549	34.3978	26.6582	58.678	44.543	16.6613
AGAP004928	-0.189181	0.524162	0.999999	346.373	457.921	795.303	343.211	371.192	679.938
AGAP004929	-0.039219	0.82353	0.999999	1432.93	1225.42	1640.37	1366.2	1509.89	1297.99
AGAP004930	-0.558678	0.348357	0.999999	24.2682	25.7983	12.4405	22.1427	5.71064	14.2811
AGAP004931	-0.0593809	0.766643	0.999999	232.754	204.237	207.045	179.356	240.989	199.142
AGAP028394	-0.153484	0.606418	0.999999	123.547	59.1212	352.777	105.178	71.9541	272.134
AGAP004932	0.00934184	0.959516	0.999999	3002.63	2606.71	2480.99	2930.58	2640.6	2571.39
AGAP004933	0.0538954	0.763351	0.999999	4350.62	4155.68	2503.21	4213.75	4502.27	2687.22
AGAP004934	0.25905	0.12646	0.999999	367.332	331.079	380.324	440.639	405.456	444.3
AGAP004935	0.23788	0.372889	0.999999	418.074	469.745	321.676	394.139	464.846	542.681
AGAP004936	0.035735	0.920259	0.999999	757.829	567.563	1109.87	904.527	563.069	986.188
AGAP004937	0.0822581	0.659134	0.999999	5695.3	5472.47	3238.08	5495.81	6442.75	3351.29
AGAP004938	-0.0308465	0.846728	0.999999	831.736	798.674	813.964	749.529	824.617	817.195
AGAP004940	-0.165604	0.393554	0.999999	1186.93	1041.61	983.688	917.813	997.078	934.617
AGAP004941	NA	NA	NA	0	0	0	0	0	0
AGAP004942	-0.0774816	0.566705	0.999999	2839.38	2544.36	2182.42	2530.91	2645.17	2005.7
AGAP004943	0.143905	0.779264	0.999999	20.9589	38.6975	56.8708	53.1424	26.269	43.6366
AGAP004944	0.0594003	0.831616	0.999999	826.221	662.157	1304.47	1024.1	653.297	1219.45
AGAP004945	-0.0178103	0.920034	0.999999	907.85	754.601	1150.75	801.564	817.764	1162.32
AGAP004946	-0.11493	0.617012	0.999999	357.404	309.58	951.698	346.533	290.101	833.856
AGAP004947	-0.319555	0.464591	0.999999	157.743	108.568	15.9949	88.5706	83.3754	23.0084
AGAP004948	-0.0889703	0.77933	0.999999	122.444	138.666	393.653	189.32	126.776	250.712
AGAP004949	0.597375	0.813746	0.999999	0	2.14986	0	1.10713	1.14213	0.793393
AGAP004950	0.286432	0.653383	0.999999	52.9487	37.6226	17.7721	52.0352	52.5379	28.5622
AGAP004951	3.37432	0.337365	0.999999	0	0	0	1.10713	7.9949	0
AGAP004952	0.0621329	0.8043	0.999999	2276.8	2263.8	964.138	2606.19	2509.26	821.162
AGAP004953	-0.0776304	0.548023	0.999999	1588.46	1570.47	1593.27	1543.34	1627.53	1350.36
AGAP004954	-0.393628	0.454231	0.999999	386.085	433.197	2336.15	455.032	258.121	1317.83
AGAP004955	-0.179538	0.446208	0.999999	316.589	456.846	512.726	338.783	402.029	391.936
AGAP004956	-0.125397	0.590037	0.999999	1321.51	1465.13	1218.28	986.455	1425.38	1306.72
AGAP004957	0.0794019	0.715339	0.999999	1418.58	1720.96	732.212	1382.81	1922.2	789.426
AGAP004958	0.0659022	0.690166	0.999999	574.714	613.785	346.557	590.102	706.977	334.019
AGAP004959	0.0770106	0.722067	0.999999	520.663	584.762	340.336	498.21	768.652	302.283
AGAP004960	-0.0873402	0.580489	0.999999	4843.71	4154.61	5439.16	4368.75	4563.94	4601.68
AGAP004961	-0.267227	0.642884	0.999999	52.9487	33.3229	9.77467	32.1068	29.6953	12.6943
AGAP004962	-0.0211302	0.906245	0.999999	13815.2	12747.6	8711.01	11394.6	15327.4	8217.18
AGAP004963	0.000195013	0.999261	0.999999	19963.9	18744.6	10619.7	17165	22262.4	10083.2
AGAP004964	0.322833	0.112816	0.999999	376.157	621.31	393.653	587.887	746.952	424.465
AGAP004965	-0.0157103	0.94394	0.999999	731.354	829.847	527.832	711.886	838.322	518.086
AGAP028425	0.0150935	0.91211	0.999999	3397.54	3318.31	2597.4	3292.61	3574.86	2552.35
AGAP004968	0.416614	0.488259	0.999999	51.8456	34.3978	9.77467	36.5354	26.269	43.6366
AGAP004969	0.771918	0.620618	0.999999	6.61859	5.37465	0	14.3927	0	3.96697
AGAP004970	-0.491992	0.108221	0.999999	92.6603	96.7438	52.4278	76.3922	53.68	41.2565
AGAP004971	NA	NA	NA	0	0	0	0	0	0
AGAP004972	0.365387	0.774164	0.999999	7.72169	1.07493	19.5493	9.96419	5.71064	5.55375
AGAP004973	-0.713047	0.620874	0.999999	4.41239	2.14986	10.6633	4.42853	0	9.52072
AGAP004974	-0.0235913	0.995729	0.999999	0	0	0	0	0	0
AGAP004975	0.555658	0.520092	0.999999	59.5673	60.1961	114.63	129.535	71.9541	66.645
AGAP004976	1.4503	0.580034	0.999999	0	3.22479	0.888607	7.74993	0	2.38018
AGAP004977	0.225021	0.50391	0.999999	337.548	197.787	579.372	613.352	252.41	425.259
AGAP004978	-0.0489526	0.922496	0.999999	1063.39	715.904	1189.84	1182.42	753.805	793.393
AGAP004979	-1.17333	0.78916	0.999999	1.1031	0	0	0	0	0
AGAP004980	-1.54346	0.502977	0.999999	7.72169	0	0.888607	2.21427	0	0
AGAP004981	-0.204552	0.408268	0.999999	144.506	154.79	137.734	154.999	122.208	104.728
AGAP004982	-0.137207	0.670734	0.999999	189.733	160.165	71.0885	120.677	122.208	111.075
AGAP004983	-0.141459	0.428251	0.999999	520.663	435.347	389.21	404.103	502.536	327.671
AGAP004984	NA	NA	NA	0	0	0	0	0	0
AGAP004985	NA	NA	NA	0	0	0	0	0	0
AGAP004986	-0.160978	0.295365	0.999999	1616.04	1713.44	1664.36	1398.31	1586.42	1492.37
AGAP004987	0.581721	0.122468	0.999999	825.118	890.043	874.389	1689.48	844.033	1271.81
AGAP004988	0.236476	0.526952	0.999999	487.57	634.209	662.901	1009.71	568.78	518.879
AGAP004989	-0.114044	0.518616	0.999999	623.251	411.699	839.733	462.781	499.11	751.344
AGAP004990	-0.105374	0.434741	0.999999	4969.46	3981.54	4953.09	4100.82	3999.73	4823.04
AGAP004991	0.00157593	0.99294	0.999999	2510.65	2217.58	3615.74	2078.09	2768.52	3544.09
AGAP004992	-0.111132	0.593708	0.999999	1106.41	1392.04	1622.6	1135.92	1381.98	1308.31
AGAP004993	-0.416302	0.16631	0.999999	2001.02	1365.16	3900.98	1462.52	1083.88	2877.64
AGAP004994	0.217001	0.949725	0.999999	0	0	3.55443	1.10713	0	0.793393
AGAP004995	-0.772633	0.209936	0.999999	23.1651	55.8964	78.1974	24.3569	20.5583	41.2565
AGAP004996	1.39716	0.749994	0.999999	0	0	0	0	0	1.58679
AGAP004997	-2.65421	0.524354	0.999999	6.61859	0	0.888607	0	1.14213	0
AGAP004998	NA	NA	NA	0	0	0	0	0	0
AGAP004999	NA	NA	NA	0	0	0	0	0	0
AGAP005000	0.247064	0.782827	0.999999	14.3403	15.049	1.77721	18.8213	13.7055	3.17357
AGAP005001	0.65595	0.283892	0.999999	18.7527	48.3719	12.4405	37.6425	36.5481	29.3556
AGAP005002	-0.610752	0.105488	0.999999	62.8766	92.4441	30.2126	56.4638	51.3958	16.6613
AGAP005003	-0.00737626	0.963995	0.999999	311.074	292.381	478.07	342.104	296.953	426.846
AGAP005004	0.00925532	0.950907	0.999999	1065.59	1041.61	1127.64	1112.67	1111.29	1040.93
AGAP005005	-0.0874484	0.520825	0.999999	10223.5	9358.35	8577.72	9742.77	9896.54	7035.02
AGAP005006	0.125023	0.592073	0.999999	1108.61	1101.8	982.799	1379.49	1123.85	996.502
AGAP005007	0.159101	0.39223	0.999999	1530	1439.33	1348.02	1582.09	1799.99	1429.69
AGAP005008	-0.0384701	0.85447	0.999999	732.458	692.255	754.427	815.957	665.861	637.095
AGAP005009	NA	NA	NA	0	0	0	0	0	0
AGAP005010	-0.0854974	0.863005	0.999999	17.6496	21.4986	34.6557	23.2498	19.4162	26.182
AGAP005011	-0.190454	0.501219	0.999999	103.691	60.1961	247.921	89.6778	49.1115	229.291
AGAP005012	-0.281279	0.258639	0.999999	214.001	223.586	257.696	122.892	223.857	239.605
AGAP005013	0.023766	0.944977	0.999999	189.733	117.167	247.033	150.57	197.588	190.414
AGAP005014	0.00143511	0.994473	0.999999	1894.02	1603.8	1285.81	1822.34	1724.61	1235.31
AGAP005015	-0.0434522	0.7037	0.999999	3084.26	2755.05	3306.51	3142.04	2773.09	2951.42
AGAP028754	NA	NA	NA	0	0	0	0	0	0
AGAP005017	-0.0131518	0.945642	0.999999	475.436	517.042	244.367	480.496	439.719	284.035
AGAP005018	-0.0810104	0.66791	0.999999	1441.75	1500.6	869.946	1391.67	1447.08	785.459
AGAP005019	0.176711	0.34554	0.999999	316.589	458.995	387.433	362.032	597.333	371.308
AGAP005020	0.130427	0.409094	0.999999	688.334	595.512	514.503	833.671	663.577	496.664
AGAP005021	NA	NA	NA	0	0	0	0	0	0
AGAP005022	0.00850163	0.976881	0.999999	215.104	159.09	130.625	139.499	189.593	175.34
AGAP005023	0.0218238	0.938651	0.999999	207.383	212.836	103.078	149.463	310.659	96.794
AGAP005024	0.0768186	0.759753	0.999999	338.651	273.032	101.301	261.283	352.918	120.596
AGAP005025	0.50882	0.0068893	0.999999	249.3	261.208	121.739	315.533	471.699	149.951
AGAP005026	0.491715	0.029395	0.999999	333.136	497.693	146.62	455.032	671.571	226.117
AGAP005027	0.174924	0.578003	0.999999	98.1758	101.043	63.0911	99.6419	86.8017	111.075
AGAP005028	-0.688625	0.417795	0.999999	5.51549	13.9741	8.88607	2.21427	6.85277	7.93393
AGAP005029	-0.107211	0.4446	0.999999	2014.26	1644.64	2543.19	1630.81	1762.3	2346.06
AGAP005030	-0.0681992	0.752251	0.999999	853.798	727.728	1881.18	783.85	732.104	1770.06
AGAP005031	0.0986176	0.595932	0.999999	1717.52	1353.34	1832.31	1662.91	1893.65	1704.21
AGAP005032	0.0118368	0.942436	0.999999	3287.23	3333.36	3916.98	3496.33	3240.22	3901.12
AGAP005033	0.138925	0.465463	0.999999	2619.86	2263.8	2406.35	3018.04	2731.97	2250.86
AGAP005034	0.0408899	0.888735	0.999999	159.949	123.617	55.9822	154.999	89.086	84.8931
AGAP005035	-0.0480388	0.770216	0.999999	1126.26	1041.61	1033.45	1117.1	1138.7	856.071
AGAP005036	0.00847462	0.968945	0.999999	662.962	675.057	310.124	621.101	708.12	320.531
AGAP005037	-0.107992	0.697252	0.999999	147.815	166.614	241.701	185.998	118.781	205.489
AGAP005038	NA	NA	NA	0	0	0	0	0	0
AGAP005039	0.241164	0.196737	0.999999	356.301	365.476	586.48	525.888	456.851	541.094
AGAP005040	0.2692	0.387085	0.999999	339.754	290.231	493.177	332.14	272.969	834.65
AGAP005041	-0.0660929	0.924233	0.999999	25.3713	27.9482	2.66582	21.0355	11.4213	8.72733
AGAP005042	0.0546675	0.722097	0.999999	358.507	366.551	773.088	411.853	358.628	768.798
AGAP005043	-0.017936	0.954856	0.999999	111.413	84.9195	107.521	104.07	66.2434	137.257
AGAP005044	0.000210628	0.998917	0.999999	1236.57	1332.91	941.035	1344.06	1442.51	795.774
AGAP005045	NA	NA	NA	0	0	0	0	0	0
AGAP005046	-0.0484831	0.740514	0.999999	74513.2	58318.2	67132.5	64652.1	67924.7	60958.8
AGAP005047	0.100188	0.945497	0.999999	5.51549	3.22479	0.888607	6.6428	3.42638	0.793393
AGAP028210	-0.985381	0.823084	0.999999	0	0	0.888607	0	0	0
AGAP005048	0.00929916	0.96731	0.999999	662.962	1077.08	486.957	732.922	950.251	528.4
AGAP005049	-0.122005	0.586627	0.999999	332.033	365.476	209.711	303.354	326.649	199.142
AGAP005050	0.0361019	0.862611	0.999999	440.136	564.339	340.336	536.959	535.658	318.151
AGAP005051	-0.0622345	0.748748	0.999999	638.694	663.232	340.336	538.067	674.998	353.06
AGAP005052	0.0435788	0.808338	0.999999	1137.29	973.887	818.407	914.492	1191.24	905.262
AGAP005053	0.0679155	0.782825	0.999999	297.837	292.381	411.425	318.854	342.638	378.449
AGAP005054	0.0558679	0.747508	0.999999	632.076	713.754	424.754	631.066	788.069	431.606
AGAP005055	-0.307502	0.470004	0.999999	37.5054	52.6716	78.1974	24.3569	42.2587	75.3724
AGAP005056	-0.294771	0.229701	0.999999	594.57	491.243	535.83	356.497	500.252	462.548
AGAP005057	0.00270415	0.988475	0.999999	3774.8	4579.21	2269.5	5041.88	3480.06	2185.8
AGAP028440	0.0784781	0.750367	0.999999	436.827	270.883	443.415	383.068	347.207	465.722
AGAP005058	-0.121481	0.699449	0.999999	93.7634	64.4958	284.354	83.035	61.6749	260.233
AGAP005059	0.0510836	0.801635	0.999999	475.436	519.192	307.458	509.281	560.785	291.175
AGAP005060	-0.0659796	0.692219	0.999999	697.158	533.166	750.873	648.78	643.018	591.078
AGAP005061	-0.0382839	0.83256	0.999999	28932.1	26760.4	37051.3	27837.7	26696.1	35732.1
AGAP005062	-0.0596063	0.731193	0.999999	6058.22	5736.91	3966.74	4999.81	5696.94	4281.15
AGAP005063	0.120658	0.435431	0.999999	2346.29	2211.13	2735.13	2547.51	2645.17	2679.29
AGAP005064	-0.0520058	0.893632	0.999999	537.209	586.912	473.627	505.96	584.77	445.094
AGAP005065	-0.260642	0.744417	0.999999	1052.36	6305.54	24409.1	290.069	6924.72	27783
AGAP028441	NA	NA	NA	0	0	0	0	0	0
AGAP005066	2.00702	0.353417	0.999999	0	3.22479	3.55443	7.74993	7.9949	1.58679
AGAP005067	-0.918583	0.495676	0.999999	9.92789	4.29972	7.10885	6.6428	0	8.72733
AGAP005068	-0.235867	0.296801	0.999999	196.352	199.937	78.1974	163.856	175.888	65.0583
AGAP005069	-0.201586	0.744761	0.999999	20.9589	26.8733	15.9949	16.607	33.1217	9.52072
AGAP028442	NA	NA	NA	0	0	0	0	0	0
AGAP005070	-0.155386	0.455025	0.999999	650.828	641.734	512.726	477.174	655.582	477.623
AGAP005071	-0.0151593	0.918397	0.999999	1716.42	1560.8	1107.2	1493.52	1686.92	1141.69
AGAP005072	-0.509642	0.404106	0.999999	71.7014	82.7697	206.157	104.07	39.9745	95.2072
AGAP005073	-1.66238	0.481813	0.999999	0	2.14986	5.33164	0	1.14213	0.793393
AGAP005074	-1.81571	0.289696	0.999999	2.2062	4.29972	4.44303	3.3214	1.14213	0.793393
AGAP005075	-0.113187	0.508716	0.999999	2234.88	1696.24	3236.31	1797.98	1935.91	2850.66
AGAP005076	-0.0918775	0.528592	0.999999	2633.1	3036.68	2148.65	2725.76	2447.58	2144.54
AGAP005077	-0.223226	0.440003	0.999999	174.29	198.862	122.628	111.82	205.583	107.108
AGAP005079	-0.106699	0.527713	0.999999	3297.16	4582.43	4792.26	3411.08	3772.45	4567.57
AGAP005080	-0.115489	0.447987	0.999999	2463.22	2000.45	1259.16	1918.66	1988.45	1268.64
AGAP005081	-0.138148	0.312799	0.999999	1878.58	2009.05	1639.48	1641.88	1810.27	1556.64
AGAP005082	-0.000850423	0.99519	0.999999	3079.85	3025.93	3578.42	3307.01	2922.71	3466.34
AGAP005088	-0.0152878	0.938609	0.999999	1025.88	924.441	1715.9	787.171	977.662	1961.27
AGAP005091	-0.117687	0.469739	0.999999	3436.15	3566.62	4104.47	2915.08	3593.14	3731.33
AGAP005092	NA	NA	NA	0	0	0	0	0	0
AGAP005093	-0.0882015	0.857493	0.999999	108.104	331.079	1002.35	137.284	438.577	643.442
AGAP005094	0.211704	0.56741	0.999999	68.3921	79.5449	93.3037	102.963	67.3856	109.488
AGAP005095	-0.0529342	0.806458	0.999999	37663.1	42288.9	25461.3	37576.1	34328.9	27453.8
AGAP005096	0.383594	0.514551	0.999999	28.6806	16.124	20.438	71.9636	27.4111	9.52072
AGAP005098	-0.608014	0.398995	0.999999	28.6806	24.7234	6.22025	11.0713	13.7055	10.3141
AGAP005099	-0.0876735	0.840284	0.999999	43.0208	35.4727	28.4354	43.1782	26.269	30.9423
AGAP005100	-0.109071	0.418161	0.999999	1353.5	1524.25	1616.38	1128.17	1503.04	1559.02
AGAP005101	-0.139928	0.841031	0.999999	39.7116	12.8992	18.6607	44.2853	18.2741	6.34715
AGAP005102	-0.12985	0.408775	0.999999	789.819	751.377	1263.6	672.03	734.388	1161.53
AGAP005103	-0.277854	0.0838996	0.999999	3032.42	2227.26	1902.51	2600.65	1606.97	1703.42
AGAP005104	-0.000520799	0.998059	0.999999	295.63	274.107	180.387	267.926	325.507	164.232
AGAP005105	-0.0736697	0.734521	0.999999	248.197	220.361	172.39	173.82	271.827	168.993
AGAP005106	0.110278	0.625602	0.999999	1685.53	1858.56	879.721	1789.13	2234	837.03
AGAP028443	0.028626	0.882533	0.999999	404.837	357.952	179.499	328.818	455.709	183.274
AGAP005107	-0.0297361	0.915373	0.999999	73.9076	70.9454	87.9721	65.3208	89.086	76.1658
AGAP028444	0.213852	0.268057	0.999999	306.661	348.278	219.486	402.996	379.187	240.398
AGAP005108	-0.167266	0.294365	0.999999	10943.8	9153.04	13799.2	8713.13	9412.28	11976.3
AGAP005109	0.00447183	0.980728	0.999999	2070.52	2210.06	2522.75	2250.8	2228.29	2339.72
AGAP005110	-0.0762489	0.648336	0.999999	1985.58	1880.05	2846.21	1844.48	1999.87	2484.91
AGAP005111	0.116736	0.612249	0.999999	426.899	236.485	959.695	402.996	357.486	898.915
AGAP013744	NA	NA	NA	0	0	0	0	0	0
AGAP005113	-0.0136855	0.927057	0.999999	1426.31	1599.5	985.465	1516.77	1616.11	887.014
AGAP005114	0.168593	0.753579	0.999999	16.5465	27.9482	148.397	39.8568	20.5583	125.356
AGAP005115	0.117443	0.62838	0.999999	2544.85	2989.38	1674.14	3114.36	3108.87	1666.13
AGAP005116	0.0647971	0.729446	0.999999	486.467	480.494	467.407	520.352	564.211	426.846
AGAP005117	0.0165787	0.927666	0.999999	1707.6	1279.17	1530.18	1484.66	1598.98	1478.09
AGAP005118	0.0718536	0.646547	0.999999	1038.02	1151.25	1046.78	1133.7	1248.35	1033
AGAP005119	0.119074	0.633231	0.999999	1619.35	1914.45	981.911	1915.34	1989.59	1027.44
AGAP005120	0.134173	0.46673	0.999999	410.353	282.707	528.721	393.032	406.598	524.433
AGAP005121	-0.0399665	0.776792	0.999999	2009.85	1981.1	1723.01	1893.2	1918.78	1732.77
AGAP005122	-0.0456033	0.786205	0.999999	2317.61	1914.45	2884.42	1898.73	2083.24	2920.48
AGAP005123	-0.0542257	0.748217	0.999999	390.497	410.624	327.007	353.175	424.872	312.597
AGAP005124	0.0277241	0.858182	0.999999	2947.48	3559.1	3673.5	3795.25	3290.47	3270.37
AGAP005125	-0.091536	0.59295	0.999999	1197.97	869.619	1665.25	859.135	994.794	1684.37
AGAP005126	0.672304	0.285683	0.999999	26.4744	13.9741	7.99746	27.6783	25.1268	23.8018
AGAP005127	-0.066812	0.721479	0.999999	2597.8	1801.58	3725.93	2079.2	2173.47	3402.07
AGAP005128	0.0740942	0.738352	0.999999	1762.75	1926.28	1069.88	1926.41	1757.74	1302.75
AGAP005129	0.0667314	0.665599	0.999999	3272.89	2336.9	3159.89	3098.86	2838.19	3208.48
AGAP005130	0.0794261	0.702961	0.999999	1006.03	1178.12	664.678	1055.1	1195.81	744.996
AGAP005131	0.0459441	0.79568	0.999999	66627.2	53874.5	39860.2	63903.7	59182.8	42215.7
AGAP005132	-0.0285453	0.854708	0.999999	1606.11	1643.57	1021.9	1624.16	1579.56	989.362
AGAP005133	-0.154989	0.415929	0.999999	457.786	304.205	752.65	343.211	323.222	694.219
AGAP005134	-0.169748	0.461362	0.999999	41949.7	49010.4	71128.5	39004.3	39988.2	64946.4
AGAP005135	-0.129824	0.732362	0.999999	81.6293	63.4209	234.592	77.4993	49.1115	226.911
AGAP005136	-0.0273377	0.895837	0.999999	1145.02	1189.95	597.144	1062.85	1190.1	612.5
AGAP005137	-0.412054	0.613425	0.999999	33.093	20.4237	7.10885	46.4996	12.5634	2.38018
AGAP005138	-1.00128	0.328905	0.999999	13.2372	6.44958	8.88607	8.85706	2.28426	3.96697
AGAP005139	-0.206626	0.447782	0.999999	86.0417	80.6198	94.1923	61.9994	58.2485	109.488
AGAP005141	-0.122635	0.574554	0.999999	351.888	311.73	475.405	287.855	295.811	469.689
AGAP005142	-0.0557272	0.793697	0.999999	3304.88	3117.3	2369.91	3263.83	2944.41	2265.93
AGAP005143	-0.0357397	0.865373	0.999999	472.126	411.699	449.635	442.853	333.501	549.028
AGAP005144	NA	NA	NA	0	0	0	0	0	0
AGAP005145	0.347424	0.753147	0.999999	18.7527	1.07493	6.22025	18.8213	7.9949	4.76036
AGAP005146	0.198671	0.791255	0.999999	36.4023	23.6485	8.88607	42.071	19.4162	12.6943
AGAP005147	0.0750045	0.584445	0.999999	3566.32	3183.95	2677.37	3641.36	3659.38	2645.17
AGAP005148	-0.0687691	0.693031	0.999999	1849.9	1694.09	1209.39	1598.7	1801.14	1148.04
AGAP005149	-0.0723709	0.78362	0.999999	985.067	778.25	1701.68	844.742	1029.06	1410.65
AGAP005150	-0.0549522	0.822621	0.999999	159.949	153.715	280.8	220.319	122.208	223.737
AGAP005152	0.0565121	0.831656	0.999999	491.982	425.673	527.832	438.425	455.709	602.186
AGAP005153	-0.378277	0.270444	0.999999	3291.65	1816.63	3725.04	2326.09	1347.71	3211.66
AGAP005155	-0.0776941	0.678384	0.999999	1385.49	1013.66	2356.59	1049.56	1161.54	2252.44
AGAP005156	0.103707	0.573877	0.999999	713.705	822.322	1088.54	838.099	810.911	1175.02
AGAP005158	0.0893283	0.736889	0.999999	234.96	277.332	232.815	288.962	286.674	226.117
AGAP005159	-0.13514	0.626233	0.999999	165.465	120.392	226.595	92.9991	150.761	231.671
AGAP005160	-0.129245	0.519251	0.999999	2244.81	1610.25	3682.39	1854.45	1694.92	3267.19
AGAP005161	0.114495	0.480211	0.999999	2516.17	2165.99	2259.73	2646.05	2929.56	2006.49
AGAP005162	-0.196515	0.605207	0.999999	227.238	183.813	1004.13	221.427	180.456	730.715
AGAP005163	-0.299416	0.569676	0.999999	75.0107	84.9195	119.962	37.6425	74.2383	112.662
AGAP028755	NA	NA	NA	0	0	0	0	0	0
AGAP005164	0.0327171	0.813705	0.999999	766.654	755.676	783.751	787.171	821.19	751.344
AGAP005165	-0.222509	0.476476	0.999999	190.836	275.182	214.154	246.891	186.167	153.918
AGAP005166	NA	NA	NA	0	0	0	0	0	0
AGAP005167	NA	NA	NA	0	0	0	0	0	0
AGAP005168	NA	NA	NA	0	0	0	0	0	0
AGAP005169	0.541884	0.370299	0.999999	14.3403	39.7724	159.949	66.428	68.5277	136.464
AGAP005170	-0.0446786	0.77508	0.999999	4409.09	3249.52	5286.32	3817.39	3859.25	4780.99
AGAP005171	0.436349	0.487357	0.999999	48.5363	42.9972	12.4405	55.3566	66.2434	18.248
AGAP005172	NA	NA	NA	0	0	0	0	0	0
AGAP005173	-0.0701825	0.742204	0.999999	681.715	698.705	647.794	677.565	664.719	587.905
AGAP005174	-0.0277817	0.860875	0.999999	1522.28	1531.78	1318.69	1386.13	1785.15	1167.08
AGAP005175	0.00700923	0.980186	0.999999	9983.04	9430.37	16463.2	14534.4	8337.54	13162.4
AGAP005176	0.0655164	0.843656	0.999999	2220.54	3200.07	793.526	2439.01	3130.57	875.113
AGAP005177	-0.312482	0.4039	0.999999	60.6704	75.2452	57.7594	63.1066	46.8273	47.6036
AGAP005178	-0.0913146	0.552172	0.999999	801.953	874.994	513.615	736.243	727.536	562.516
AGAP005179	1.11741	0.312181	0.999999	18.7527	8.59945	0	16.607	14.8477	7.93393
AGAP005180	-0.0888109	0.693168	0.999999	745.695	687.956	324.341	531.424	730.962	341.953
AGAP005181	-0.839504	0.358123	0.999999	6.61859	15.049	26.6582	8.85706	3.42638	14.2811
AGAP005182	1.34123	0.474432	0.999999	0	3.22479	0	0	7.9949	0.793393
AGAP005183	0.516784	0.0835045	0.999999	51.8456	65.5708	60.4253	88.5706	79.949	83.3063
AGAP005185	NA	NA	NA	0	0	0	0	0	0
AGAP005187	-0.0722767	0.785475	0.999999	734.664	548.215	1556.84	554.673	564.211	1634.39
AGAP005188	-0.164692	0.544358	0.999999	1767.16	1621	4144.46	1626.38	1498.47	3528.22
AGAP005189	0.103874	0.625251	0.999999	1213.41	781.475	628.245	1140.35	1015.35	658.517
AGAP005190	NA	NA	NA	0	0	0	0	0	0
AGAP005191	0.194981	0.386294	0.999999	1929.32	1813.41	1356.01	2341.59	2189.46	1340.83
AGAP005192	-0.329695	0.178797	0.999999	292.321	192.413	403.427	198.177	177.03	331.638
AGAP005193	0.0551865	0.734708	0.999999	1397.63	1627.45	1239.61	1628.59	1683.5	1146.45
AGAP005194	-0.418342	0.642756	0.999999	2074.93	8878.93	1283.15	1160.28	5011.66	1336.87
AGAP005195	-0.53639	0.61274	0.999999	1131.78	6790.34	796.192	646.566	3253.92	768.005
AGAP005196	-0.596613	0.145685	0.999999	1030.29	2380.97	839.733	712.993	1684.64	501.425
AGAP005197	-0.101852	0.518649	0.999999	1819.01	1514.58	3134.12	1593.16	1660.65	2693.57
AGAP005198	-0.0783067	0.64651	0.999999	939.84	1041.61	646.017	938.849	994.794	574.417
AGAP005199	0.032724	0.862833	0.999999	1857.62	2091.82	794.414	2207.62	1804.56	839.41
AGAP005200	NA	NA	NA	0	0	0	0	0	0
AGAP005201	0.0719501	0.719205	0.999999	508.528	452.546	266.582	453.924	478.552	336.399
AGAP005202	0.0482502	0.714883	0.999999	8032.76	7589.01	5349.41	7741.07	8639.06	5383.97
AGAP005203	-0.0385446	0.818795	0.999999	1796.95	1839.21	1962.04	1938.59	1756.59	1766.89
AGAP005205	-0.0361704	0.853955	0.999999	640.9	560.039	630.022	739.565	596.191	487.144
AGAP005206	-0.0346903	0.883327	0.999999	895.716	661.082	437.195	719.636	943.398	345.92
AGAP005207	-0.625766	0.0590694	0.999999	189.733	141.891	37.3215	118.463	69.6698	35.7027
AGAP005208	NA	NA	NA	0	0	0	0	0	0
AGAP005209	-0.127207	0.616687	0.999999	988.376	798.674	1844.75	756.172	826.901	1774.03
AGAP005210	-0.0278195	0.862833	0.999999	1385.49	1500.6	1036.12	1298.67	1549.87	1003.64
AGAP005211	-0.0599614	0.744191	0.999999	1637	1584.45	1164.07	1172.45	1605.83	1367.81
AGAP005212	-0.0269912	0.890907	0.999999	884.685	896.492	575.817	862.456	934.261	530.78
AGAP005213	-0.0831895	0.857773	0.999999	290.115	268.733	329.673	256.855	227.284	449.854
AGAP005214	NA	NA	NA	0	0	0	0	0	0
AGAP005215	0.118584	0.691789	0.999999	155.537	228.96	55.9822	166.07	232.994	69.0252
AGAP005216	-0.0342796	0.840447	0.999999	3693.17	4113.76	2596.51	3905.96	3476.64	2763.39
AGAP005217	-0.419489	0.695734	0.999999	20.9589	22.5735	7.10885	17.7141	4.56851	11.1075
AGAP005218	0.159093	0.544945	0.999999	658.55	643.884	323.453	709.672	778.931	337.986
AGAP005219	0.0906736	0.681158	0.999999	323.208	274.107	132.402	426.246	230.71	138.844
AGAP005220	0.00246179	0.987577	0.999999	868.139	764.276	454.078	766.136	864.591	456.995
AGAP005221	0.0614954	0.754715	0.999999	5637.94	5261.79	4576.32	6890.79	5667.24	3793.21
AGAP005222	-0.258998	0.582085	0.999999	80.5262	88.1443	142.177	94.1063	53.68	117.422
AGAP005223	-0.0374731	0.850592	0.999999	1361.22	1417.83	802.412	1380.59	1474.49	687.079
AGAP005225	-0.0375578	0.84483	0.999999	515.147	367.626	666.455	439.532	398.603	679.938
AGAP005226	0.18565	0.371504	0.999999	487.57	493.393	224.818	532.531	571.064	262.613
AGAP005227	-0.00782294	0.963419	0.999999	861.52	675.057	1249.38	751.743	728.678	1300.37
AGAP013141	-0.0954996	0.60708	0.999999	1449.47	1278.09	806.855	1248.85	1380.83	708.5
AGAP005228	0.0535738	0.801721	0.999999	682.818	633.134	710.885	645.458	837.18	619.64
AGAP005229	0.0092528	0.980973	0.999999	251.506	282.707	169.724	315.533	195.304	172.96
AGAP005230	0.00580928	0.980621	0.999999	155.537	184.888	323.453	179.356	171.319	309.423
AGAP005231	0.0465688	0.913883	0.999999	40.8147	20.4237	141.288	49.821	39.9745	74.579
AGAP005233	-0.194187	0.832116	0.999999	6.61859	16.124	4.44303	11.0713	5.71064	3.96697
AGAP005234	0.0282718	0.839544	0.999999	5900.47	5485.37	4449.25	6072.62	5996.17	4193.08
AGAP005235	-0.0570304	0.850837	0.999999	221.723	207.462	179.499	195.962	191.878	204.695
AGAP005236	-0.114792	0.514481	0.999999	1579.64	1227.57	1156.08	1162.49	1306.59	1182.16
AGAP005237	-0.0636716	0.672267	0.999999	1612.73	1286.69	1292.03	1352.92	1315.73	1318.62
AGAP005238	0.383147	0.183462	0.999999	124.65	134.366	73.7544	145.034	130.203	138.05
AGAP005239	-0.0699881	0.769124	0.999999	226.135	252.609	157.283	251.319	236.421	126.943
AGAP005240	0.0707981	0.633515	0.999999	1299.45	1255.52	833.513	1361.77	1307.74	886.22
AGAP005241	0.258026	0.180681	0.999999	279.084	367.626	347.445	374.211	445.43	370.515
AGAP005242	0.209978	0.210802	0.999999	430.208	350.427	533.164	418.496	470.557	633.921
AGAP005243	-0.165108	0.673006	0.999999	137.887	66.6457	102.19	115.142	59.3907	99.1742
AGAP005244	0.141099	0.384149	0.999999	1047.94	673.982	1191.62	1014.13	845.175	1336.87
AGAP005245	-0.00189116	0.989359	0.999999	21107.8	19476.7	12452	19677.1	21063.1	12257.9
AGAP005246	0.134596	0.580119	0.999999	2309.89	2500.29	3790.8	2086.95	3167.12	4278.77
AGAP005247	-0.10455	0.624976	0.999999	704.88	802.973	1255.6	796.028	679.566	1056.8
AGAP005248	1.69707	0.105672	0.999999	3.3093	3.22479	2.66582	15.4999	7.9949	6.34715
AGAP005249	0.0657536	0.784234	0.999999	1806.88	1732.79	1373.79	1950.77	1881.09	1324.17
AGAP005250	-0.062371	0.69165	0.999999	1646.93	1991.85	2052.68	1649.63	1876.52	1916.84
AGAP005251	-0.120286	0.634099	0.999999	565.89	591.212	224.818	667.601	394.034	227.704
AGAP005252	0.196816	0.254563	0.999999	386.085	421.373	319.898	489.353	509.389	318.151
AGAP005253	0.193552	0.494312	0.999999	1125.16	1145.88	650.46	1318.6	1507.61	583.938
AGAP005254	0.248004	0.727685	0.999999	11.031	25.7983	12.4405	11.0713	23.9847	21.4216
AGAP005255	-0.37276	0.470103	0.999999	90.4541	74.1702	78.1974	60.8923	57.1064	70.612
AGAP005256	NA	NA	NA	0	0	0	0	0	0
AGAP005257	-0.188015	0.392426	0.999999	558.168	408.474	364.329	498.21	391.75	290.382
AGAP005258	0.320005	0.57011	0.999999	23.1651	15.049	45.3189	24.3569	31.9796	38.0829
AGAP005259	0.164222	0.530485	0.999999	1035.81	879.293	949.032	1076.13	970.809	1204.37
AGAP005260	0.0408944	0.881256	0.999999	4201.7	5102.7	1692.8	4128.5	5482.22	1734.36
AGAP005261	-0.054889	0.740084	0.999999	1121.85	1195.32	726.88	1177.99	1003.93	745.79
AGAP005262	0.256986	0.272524	0.999999	266.95	252.609	489.622	375.318	352.918	455.408
AGAP005263	-0.120716	0.359844	0.999999	5707.43	5516.54	4629.64	5567.77	5153.28	3932.06
AGAP005264	0.212766	0.538253	0.999999	81.6293	94.5939	52.4278	126.213	91.3703	49.9838
AGAP005265	0.46161	0.384876	0.999999	36.4023	34.3978	10.6633	50.9281	41.1166	19.8348
AGAP005266	0.141136	0.734568	0.999999	92.6603	62.346	25.7696	97.4277	62.8171	36.4961
AGAP005267	-0.067088	0.675084	0.999999	767.757	804.048	626.468	805.993	753.805	552.202
AGAP005268	NA	NA	NA	0	0	0	0	0	0
AGAP005269	-0.0551001	0.795025	0.999999	1042.43	1108.25	1013.9	1011.92	1038.19	999.676
AGAP005270	-0.128996	0.554304	0.999999	1648.03	1538.23	1157.85	1192.38	1801.14	1027.44
AGAP005271	0.19272	0.496029	0.999999	216.207	232.185	130.625	242.462	316.37	118.216
AGAP005272	0.101071	0.636221	0.999999	739.076	904.017	379.435	792.707	986.799	398.283
AGAP005273	0.276211	0.636177	0.999999	35.2992	10.7493	28.4354	47.6067	11.4213	33.3225
AGAP005274	-0.0973017	0.658254	0.999999	1012.64	999.686	563.377	1019.67	893.144	509.359
AGAP005275	-0.0688692	0.676791	0.999999	1152.74	864.244	2082.89	1063.95	889.718	1914.46
AGAP005279	-0.0827152	0.575507	0.999999	622.148	562.189	882.387	580.138	539.085	830.683
AGAP005277	NA	NA	NA	0	0	0	0	0	0
AGAP005280	NA	NA	NA	0	0	0	0	0	0
AGAP005281	0.0324984	0.864344	0.999999	293.424	239.71	368.772	313.319	205.583	422.085
AGAP005282	-0.124816	0.618252	0.999999	775.478	644.958	1156.08	615.566	758.373	995.709
AGAP005283	-0.565032	0.895268	0.999999	0	3.22479	0	0	0	1.58679
AGAP005285	-0.0500296	0.867211	0.999999	291.218	269.808	295.906	298.926	280.964	238.811
AGAP005287	0.13879	0.439932	0.999999	531.694	538.54	1244.94	627.744	667.003	1171.05
AGAP005288	0.142923	0.481977	0.999999	1008.23	843.821	1228.05	1077.24	928.55	1409.07
AGAP005289	0.0865981	0.670051	0.999999	743.489	679.356	348.334	874.635	606.47	389.556
AGAP005290	0.134413	0.440564	0.999999	403.734	353.652	371.438	453.924	387.181	399.077
AGAP005291	-0.0746134	0.674525	0.999999	2893.43	1905.85	5933.23	2456.73	2128.93	5470.45
AGAP005292	-0.0612094	0.904882	0.999999	41.9177	44.0722	31.1012	25.4641	47.9694	38.8763
AGAP005293	-0.0990602	0.723009	0.999999	2699.28	2307.88	6118.95	2296.19	2214.59	5974.25
AGAP005294	-0.0291012	0.90978	0.999999	1265.25	1468.36	637.131	957.67	1343.14	947.312
AGAP005295	0.175709	0.288708	0.999999	426.899	579.388	398.096	521.46	601.902	457.788
AGAP005296	-0.0743733	0.809383	0.999999	206.279	318.18	106.633	235.819	261.547	102.348
AGAP005297	0.0581998	0.741288	0.999999	1221.13	1344.74	724.215	1121.53	1427.66	849.724
AGAP005298	-0.0374292	0.801328	0.999999	636.488	748.152	630.911	680.887	700.125	583.144
AGAP005299	0.024934	0.878692	0.999999	1231.06	1096.43	783.751	1155.85	1195.81	805.294
AGAP005300	0.109093	0.588788	0.999999	547.137	510.592	1097.43	510.388	558.501	1324.17
AGAP005301	-0.1791	0.516715	0.999999	309.971	274.107	148.397	324.39	148.477	174.547
AGAP005302	-0.0613375	0.747496	0.999999	322.105	380.526	182.164	339.89	328.933	176.927
AGAP005303	-1.60875	0.713528	0.999999	2.2062	0	0	0	0	0
AGAP005304	-0.751595	0.826193	0.999999	0	0	4.44303	2.21427	0	0
AGAP005305	0.0405892	0.849723	0.999999	628.766	570.788	1297.37	688.637	713.83	1056.8
AGAP005306	-0.0844254	0.77275	0.999999	185.321	101.043	319.898	132.856	150.761	280.068
AGAP005307	-0.160757	0.368561	0.999999	732.458	810.498	409.648	606.709	813.195	346.713
AGAP005308	0.293145	0.375324	0.999999	146.712	151.565	127.071	193.748	196.446	135.67
AGAP005309	-0.985358	0.823089	0.999999	0	0	0.888607	0	0	0
AGAP005310	-0.323038	0.757406	0.999999	220.62	3350.56	17376.7	45.3924	5752.9	13660.6
AGAP005311	-0.293642	0.563216	0.999999	66.1859	23.6485	29.324	46.4996	13.7055	33.3225
AGAP005312	-0.426411	0.718328	0.999999	14.3403	6.44958	11.5519	2.21427	11.4213	11.1075
AGAP005313	-0.0537562	0.881249	0.999999	73.9076	132.216	151.063	112.928	92.5124	124.563
AGAP005314	-0.127521	0.376435	0.999999	1055.67	1025.48	989.908	920.027	1032.48	864.799
AGAP005315	0.225237	0.805885	0.999999	24.2682	5.37465	1.77721	6.6428	9.13703	10.3141
AGAP005316	-0.0590223	0.658509	0.999999	4125.59	3987.99	3306.51	3879.39	4296.69	2874.46
AGAP005317	0.157228	0.543137	0.999999	282.393	514.892	579.372	357.604	651.013	515.706
AGAP005318	-0.236366	0.746852	0.999999	16.5465	20.4237	10.6633	5.53566	29.6953	8.72733
AGAP005319	-0.139053	0.719594	0.999999	108.104	199.937	172.39	116.249	146.192	163.439
AGAP005320	0.148853	0.404496	0.999999	2307.68	2383.12	1544.4	2651.58	2737.68	1572.51
AGAP005321	0.125068	0.48415	0.999999	1217.82	1444.71	1116.98	1357.34	1429.94	1338.45
AGAP005322	0.115979	0.519192	0.999999	643.107	438.572	949.921	642.137	532.232	996.502
AGAP005323	-0.072881	0.799495	0.999999	707.086	726.653	1193.4	983.134	537.942	968.733
AGAP005324	-0.039867	0.827612	0.999999	4051.68	2873.29	2672.93	3553.9	3256.21	2517.44
AGAP005325	0.007658	0.960303	0.999999	5075.36	4575.98	2786.67	4914.56	4914.58	2698.33
AGAP005326	0.051673	0.848647	0.999999	107.001	141.891	208.823	131.749	142.766	195.968
AGAP005327	-0.225231	0.502835	0.999999	21101.2	18120.1	23702.7	25021.2	13089.9	15585.4
AGAP005328	-0.254096	0.70165	0.999999	18.7527	19.3488	15.9949	29.8926	14.8477	6.34715
AGAP005329	-0.0553811	0.93873	0.999999	20.9589	31.173	11.5519	19.9284	21.7004	19.0414
AGAP005330	0.384582	0.669776	0.999999	13.2372	12.8992	5.33164	25.4641	9.13703	12.6943
AGAP005331	0.0255408	0.863951	0.999999	1131.78	1040.53	849.508	1163.6	1156.98	778.319
AGAP005332	-0.111644	0.691388	0.999999	89.351	131.142	167.947	73.0708	110.786	181.687
AGAP005333	NA	NA	NA	0	0	0	0	0	0
AGAP005334	-0.304321	0.379365	0.999999	2763.26	1386.66	2557.41	1660.7	1501.9	2310.36
AGAP005335	-0.374552	0.301487	0.999999	1291.73	800.823	2048.24	842.528	719.541	1676.44
AGAP005336	-0.0711212	0.68419	0.999999	737.973	955.613	923.262	703.029	854.312	933.824
AGAP005337	-0.985358	0.823089	0.999999	0	0	0.888607	0	0	0
AGAP005338	1.60976	0.642448	0.999999	1.1031	1.07493	0	2.21427	3.42638	0.793393
AGAP005339	0.0610009	0.952268	0.999999	11.031	2.14986	2.66582	5.53566	2.28426	6.34715
AGAP005340	0.620723	0.0632881	0.999999	262.537	228.96	119.962	421.818	387.181	161.852
AGAP005341	0.0165033	0.914332	0.999999	963.005	871.769	950.809	917.813	979.946	916.369
AGAP005342	0.322095	0.278056	0.999999	335.342	313.88	320.787	539.174	402.029	283.241
AGAP005343	0.0290292	0.875024	0.999999	795.334	899.717	598.921	836.992	1022.2	522.846
AGAP005344	-0.0191051	0.88587	0.999999	1764.96	1724.19	1292.92	1597.59	1717.76	1386.06
AGAP005345	0.803599	0.463522	0.999999	0	1.07493	39.0987	4.42853	2.28426	35.7027
AGAP005346	-0.354874	0.460768	0.999999	17.6496	33.3229	12.4405	12.1785	23.9847	11.9009
AGAP005347	-0.177342	0.477271	0.999999	211.795	161.24	436.306	198.177	162.182	321.324
AGAP005348	-0.145846	0.591738	0.999999	1040.22	1094.28	355.443	856.921	1112.43	305.456
AGAP005349	-0.882334	0.760043	0.999999	1.1031	1.07493	0.888607	1.10713	0	0.793393
AGAP005350	-0.20089	0.644244	0.999999	126.856	153.715	277.245	161.641	67.3856	265.787
AGAP005351	-0.0862829	0.529144	0.999999	1285.11	996.461	1410.22	1201.24	920.555	1363.05
AGAP005352	-0.00811558	0.952951	0.999999	613.323	520.267	1195.18	639.923	535.658	1100.44
AGAP005353	0.104096	0.535297	0.999999	530.59	572.938	365.217	595.637	603.044	383.209
AGAP005354	0.203082	0.825803	0.999999	14.3403	2.14986	7.10885	15.4999	4.56851	5.55375
AGAP005355	-0.257032	0.729618	0.999999	34.1961	26.8733	14.2177	34.3211	18.2741	13.4877
AGAP005356	0.34265	0.539222	0.999999	17.6496	52.6716	23.9924	38.7496	37.6902	36.4961
AGAP005359	-0.144414	0.391605	0.999999	754.519	612.711	1962.04	685.315	478.552	2033.47
AGAP005360	-0.123409	0.637632	0.999999	281.29	332.154	424.754	293.39	283.248	368.928
AGAP005361	-0.613068	0.455797	0.999999	15.4434	12.8992	43.5417	17.7141	7.9949	19.0414
AGAP005362	0.0513834	0.856791	0.999999	1128.47	1119	772.199	1061.74	1224.36	840.204
AGAP005363	-0.0277258	0.907934	0.999999	292.321	368.701	178.61	257.962	423.73	158.679
AGAP005364	-0.0260856	0.849579	0.999999	2347.39	2278.85	2131.77	2621.69	2189.46	1862.09
AGAP005365	0.121414	0.595451	0.999999	6266.7	5054.32	3645.95	6756.83	5707.21	3817.81
AGAP005366	-0.0368619	0.861482	0.999999	1890.71	1990.77	2145.1	1892.09	1861.67	2146.13
AGAP005368	0.246969	0.76992	0.999999	2.2062	17.1989	11.5519	2.21427	14.8477	19.8348
AGAP005369	-0.0299871	0.869977	0.999999	28873.6	21758.7	31900.1	23913	27009	29059.6
AGAP005370	0.0370029	0.959847	0.999999	17.6496	8.59945	20.438	23.2498	10.2792	12.6943
AGAP005371	-0.0165156	0.954966	0.999999	176.496	180.588	198.159	253.533	163.324	139.637
AGAP005372	-0.0383232	0.920423	0.999999	302.249	392.35	1017.45	508.174	350.633	670.417
AGAP005373	0.129271	0.925137	0.999999	13.2372	0	7.10885	6.6428	2.28426	6.34715
AGAP005374	0.0166852	0.920216	0.999999	1689.95	1674.74	1329.36	1652.95	1758.88	1333.69
AGAP005375	0.0318012	0.823801	0.999999	4891.14	5058.62	3623.74	4763.99	5624.98	3540.12
AGAP005376	-0.00327665	0.985235	0.999999	4848.12	3836.43	5085.5	4558.07	4294.4	4863.5
AGAP005377	0.265083	0.115965	0.999999	773.272	791.149	522.501	836.992	887.434	751.344
AGAP005378	-0.134975	0.636475	0.999999	733.561	1208.22	1002.35	746.207	899.997	985.395
AGAP005379	0.145155	0.647294	0.999999	161.052	189.188	90.6379	129.535	224.999	129.323
AGAP005380	-0.102024	0.453317	0.999999	1886.3	2017.65	1720.34	1734.88	1795.43	1697.86
AGAP005381	0.0517369	0.74552	0.999999	1046.84	1285.62	1067.22	1028.53	1421.95	1089.33
AGAP005382	-0.0268251	0.8569	0.999999	882.479	924.441	766.868	877.956	954.819	706.12
AGAP005383	0.690519	0.0598823	0.999999	33.093	36.5476	39.9873	65.3208	46.8273	63.4715
AGAP005384	1.09202	0.608634	0.999999	0	1.07493	5.33164	3.3214	17.1319	0.793393
AGAP005385	1.0092	0.66559	0.999999	0	1.07493	3.55443	0	19.4162	0
AGAP005386	2.3657	0.214465	0.999999	0	17.1989	0.888607	11.0713	60.5328	0
AGAP005387	-0.467476	0.411984	0.999999	15.4434	27.9482	67.5341	13.2856	13.7055	62.6781
AGAP005388	0.0936709	0.696812	0.999999	426.899	313.88	430.974	421.818	430.582	391.143
AGAP005389	0.596552	0.709711	0.999999	0	3.22479	4.44303	1.10713	5.71064	2.38018
AGAP005390	1.2259	0.111777	0.999999	6.61859	10.7493	5.33164	23.2498	17.1319	11.1075
AGAP005391	0.0627792	0.665284	0.999999	945.356	740.627	1320.47	842.528	917.129	1367.02
AGAP005392	-0.162668	0.543293	0.999999	86.0417	83.8446	106.633	54.2495	107.36	91.2402
AGAP005393	-0.0430855	0.802892	0.999999	2755.54	2138.04	2961.73	2216.48	2500.12	2870.5
AGAP005394	0.146054	0.468824	0.999999	371.744	422.448	579.372	517.031	383.755	631.541
AGAP005396	0.213182	0.441868	0.999999	1014.85	726.653	414.979	1379.49	714.972	456.201
AGAP005397	-0.167016	0.51665	0.999999	324.311	244.009	396.319	246.891	256.979	355.44
AGAP005398	0.413839	0.292922	0.999999	75.0107	70.9454	151.952	83.035	117.639	184.861
AGAP005399	-0.179306	0.772724	0.999999	36.4023	56.9713	288.797	47.6067	44.543	219.77
AGAP005400	-0.0672275	0.643718	0.999999	3800.17	5079.05	3064.8	3873.86	4099.1	3259.26
AGAP005401	-0.136488	0.537386	0.999999	1104.2	909.391	2283.72	1051.78	918.271	1850.99
AGAP005402	-0.0417214	0.77229	0.999999	2305.48	2235.86	1777.21	2150.05	2459	1582.82
AGAP005403	1.51118	0.729068	0.999999	0	0	0	0	3.42638	0
AGAP005404	-0.232901	0.141085	0.999999	3045.66	2298.2	4951.32	2348.23	2140.35	4277.98
AGAP005405	-0.110384	0.524723	0.999999	6572.26	4648	5515.58	4884.67	5603.28	4926.97
AGAP005406	0.0419543	0.753101	0.999999	2489.69	2399.25	2188.64	2316.12	2786.79	2200.08
AGAP005407	0.140768	0.567223	0.999999	327.62	450.396	212.377	362.032	520.81	220.563
AGAP005408	-0.333777	0.287914	0.999999	90.4541	115.018	174.167	86.3564	59.3907	160.265
AGAP005409	0.0511801	0.784505	0.999999	434.621	478.344	255.03	490.46	497.968	237.225
AGAP005410	-0.0615698	0.662276	0.999999	7103.96	6239.97	4886.45	6193.3	6312.54	4923.01
AGAP005411	-0.0400774	0.817522	0.999999	318.796	259.058	447.858	293.39	243.273	474.449
AGAP005412	-1.0502	0.387904	0.999999	6.61859	4.29972	6.22025	2.21427	1.14213	6.34715
AGAP005413	-0.0145949	0.919812	0.999999	947.562	920.141	767.756	791.6	1026.77	798.947
AGAP005414	0.0881833	0.464955	0.999999	2117.95	2026.24	2026.91	2177.73	2181.47	2197.7
AGAP005415	0.25271	0.339165	0.999999	121.341	83.8446	135.957	111.82	156.472	142.017
AGAP005416	-2.17828	0.452874	0.999999	2.2062	1.07493	1.77721	0	0	1.58679
AGAP005417	0.0884596	0.877758	0.999999	48.5363	54.8215	26.6582	67.5351	13.7055	51.5706
AGAP005418	0.0366277	0.827194	0.999999	4257.96	4128.81	3624.63	3897.11	4185.9	4178.8
AGAP005419	0.0689573	0.71161	0.999999	736.87	884.668	534.941	717.422	917.129	610.12
AGAP005420	-0.243703	0.499637	0.999999	69.4952	72.0204	45.3189	56.4638	81.0911	28.5622
AGAP005421	0.00367243	0.985389	0.999999	985.067	1107.18	1503.52	999.741	1094.16	1509.03
AGAP005422	-0.00759056	0.955303	0.999999	1319.31	1329.69	765.979	1166.92	1423.09	795.774
AGAP005423	-0.0401863	0.791479	0.999999	4612.06	3567.7	4736.27	3787.5	3922.07	4896.82
AGAP005424	1.26976	0.0119442	0.999999	14.3403	13.9741	13.3291	39.8568	33.1217	28.5622
AGAP013197	-0.275644	0.746082	0.999999	23.1651	12.8992	14.2177	26.5712	14.8477	2.38018
AGAP005425	-0.0124835	0.932352	0.999999	921.087	905.092	1266.26	955.456	882.865	1224.21
AGAP005427	-0.0331784	0.828199	0.999999	73104.6	65260.1	44497	67348	65801.4	44944.9
AGAP005428	-0.159078	0.440689	0.999999	821.809	703.005	585.592	565.745	889.718	477.623
AGAP005429	0.0684298	0.74548	0.999999	901.232	1049.13	704.665	774.993	1367.13	698.98
AGAP005430	0.104582	0.588823	0.999999	755.623	682.581	636.242	788.279	808.627	647.409
AGAP005431	0.0361147	0.848617	0.999999	736.87	825.547	606.03	649.887	818.906	748.17
AGAP005432	-0.0227611	0.852624	0.999999	4487.41	4003.04	2948.4	4126.28	3871.81	3163.26
AGAP005433	0.106903	0.682593	0.999999	228.341	164.464	247.033	222.534	206.725	257.059
AGAP005434	NA	NA	NA	0	0	0	0	0	0
AGAP028445	-0.710125	0.126	0.999999	47.4332	21.4986	56.8708	21.0355	20.5583	33.3225
AGAP005435	-0.134423	0.614486	0.999999	206.279	201.012	128.848	167.177	229.568	103.935
AGAP005437	0.296912	0.110628	0.999999	997.201	1077.08	471.85	1143.67	1178.68	719.608
AGAP005438	0.196939	0.471828	0.999999	2691.56	2641.11	3096.79	3905.96	2701.13	3037.9
AGAP005440	-0.505196	0.188105	0.999999	191.939	99.9686	338.559	86.3564	74.2383	373.688
AGAP005444	-0.103797	0.6095	0.999999	1603.91	1464.06	1704.35	1444.81	1604.69	1367.02
AGAP005445	0.126461	0.418559	0.999999	932.118	948.089	1271.6	1158.06	1008.5	1250.39
AGAP005446	-0.0554956	0.929449	0.999999	18.7527	20.4237	29.324	8.85706	22.8426	40.4631
AGAP005447	0.0642563	0.845844	0.999999	65.0828	45.1471	188.385	71.9636	55.9643	168.993
AGAP005448	-0.377072	0.332066	0.999999	79.4231	44.0722	47.0962	61.9994	42.2587	27.7688
AGAP005449	-0.0420596	0.824913	0.999999	1686.64	1877.9	1025.45	1760.34	1716.62	985.395
AGAP005450	-0.21801	0.702211	0.999999	34.1961	35.4727	20.438	27.6783	17.1319	36.4961
AGAP028446	-0.112644	0.790406	0.999999	92.6603	74.1702	119.073	96.3205	52.5379	115.042
AGAP005451	2.36061	0.50496	0.999999	0	4.29972	0	4.42853	13.7055	0
AGAP005453	-1.43582	0.743292	0.999999	0	2.14986	0	0	0	0
AGAP005454	NA	NA	NA	0	0	0	0	0	0
AGAP005455	-0.596866	0.566224	0.999999	6.61859	36.5476	15.1063	8.85706	17.1319	9.52072
AGAP005456	0.00873839	0.981491	0.999999	243.785	323.554	521.612	260.176	203.299	690.252
AGAP005457	1.87944	0.472267	0.999999	0	0	0	0	0	2.38018
AGAP005458	0.806883	0.744573	0.999999	1.1031	0	0	3.3214	0	0
AGAP005459	0.303265	0.342676	0.999999	1033.6	881.443	1654.59	1954.09	756.089	1728.01
AGAP005460	0.00243972	0.985496	0.999999	807.468	896.492	658.458	781.636	844.033	728.335
AGAP005461	-0.0985465	0.67256	0.999999	926.603	987.861	592.701	585.673	1216.37	585.524
AGAP005462	0.0204542	0.874465	0.999999	3785.83	3104.4	3473.56	3403.33	3555.45	3530.6
AGAP005463	-0.562414	0.757887	0.999999	2.2062	5.37465	9.77467	1.10713	1.14213	12.6943
AGAP005464	-0.0666937	0.857175	0.999999	165.465	193.488	356.331	202.605	158.756	311.804
AGAP005465	0.012882	0.967543	0.999999	103.691	74.1702	42.6531	86.3564	76.5226	53.1574
AGAP005466	0.0564183	0.961229	0.999999	15.4434	3.22479	3.55443	11.0713	6.85277	1.58679
AGAP005467	-0.141636	0.267399	0.999999	29464.9	24632	31394.5	27280.9	22979.6	27045.2
AGAP005468	0.619556	0.458438	0.999999	14.3403	5.37465	9.77467	28.7855	7.9949	11.9009
AGAP005469	3.68597	0.331756	0.999999	0	0	0	5.53566	0	3.17357
AGAP005470	0.214428	0.538369	0.999999	206.279	307.43	183.942	352.068	210.152	241.985
AGAP005471	0.290414	0.579696	0.999999	13.2372	29.0231	39.9873	14.3927	39.9745	47.6036
AGAP005472	-0.0886005	0.666285	0.999999	1509.04	1815.56	1021.01	1792.45	1400.25	953.659
AGAP005473	0.0882632	0.740265	0.999999	699.365	1038.38	313.678	768.35	1031.34	355.44
AGAP005474	0.0163472	0.91924	0.999999	601.189	726.653	438.083	597.852	762.942	432.399
AGAP005475	-0.0634866	0.789489	0.999999	627.663	587.987	315.455	694.172	611.039	225.324
AGAP005476	-0.0972332	0.724299	0.999999	389.394	345.053	185.719	287.855	391.75	180.1
AGAP005477	0.0894197	0.722797	0.999999	931.015	1069.56	385.655	1055.1	1207.23	349.093
AGAP005478	-0.255985	0.161466	0.999999	465.508	465.445	333.228	329.926	411.166	308.63
AGAP005479	0.310928	0.250547	0.999999	242.682	247.234	118.185	255.748	344.923	149.158
AGAP005480	0.218621	0.387563	0.999999	454.477	532.091	255.03	503.745	590.48	337.192
AGAP005481	0.122037	0.668927	0.999999	252.61	323.554	153.729	300.033	349.491	152.332
AGAP005482	-0.427766	0.360914	0.999999	284.599	202.087	78.1974	220.319	154.187	50.7772
AGAP005483	0.0700568	0.768669	0.999999	378.363	362.252	235.481	347.64	400.887	271.341
AGAP005484	0.151323	0.54849	0.999999	517.353	412.773	242.59	531.424	520.81	250.712
AGAP005485	NA	NA	NA	0	0	0	0	0	0
AGAP005486	0.0431717	0.758569	0.999999	2151.04	2520.71	1797.65	2338.26	2745.68	1649.46
AGAP005487	0.392525	0.803084	0.999999	4.41239	1.07493	0.888607	4.42853	1.14213	3.17357
AGAP028605	0.0223123	0.957919	0.999999	92.6603	47.297	143.954	97.4277	45.6851	145.191
AGAP005490	-0.421852	0.342797	0.999999	123.547	140.816	74.643	96.3205	61.6749	107.902
AGAP005491	NA	NA	NA	0	0	0	0	0	0
AGAP005492	-1.13007	0.557756	0.999999	12.1341	4.29972	1.77721	1.10713	5.71064	0.793393
AGAP005493	-0.210915	0.918675	0.999999	2.2062	0	2.66582	0	2.28426	3.17357
AGAP005494	0.0218786	0.914816	0.999999	367.332	438.572	268.359	369.782	438.577	280.861
AGAP005495	-2.12973	0.435778	0.999999	1.1031	0	1.77721	0	0	0
AGAP005496	-0.525266	0.502759	0.999999	230.548	82.7697	59.5367	74.1779	92.5124	142.811
AGAP005497	2.03979	0.635366	0.999999	1.1031	0	0	0	1.14213	2.38018
AGAP005498	-0.0618134	0.880614	0.999999	208.486	204.237	204.38	249.105	172.461	178.514
AGAP005499	NA	NA	NA	0	0	0	0	0	0
AGAP005500	NA	NA	NA	0	0	0	0	0	0
AGAP005501	NA	NA	NA	0	0	0	0	0	0
AGAP005502	NA	NA	NA	0	0	0	0	0	0
AGAP005503	NA	NA	NA	0	0	0	0	0	0
AGAP005504	0.0238753	0.933325	0.999999	1928.22	1611.32	3258.52	1707.2	1859.38	3343.36
AGAP005505	-0.15762	0.624483	0.999999	187.527	113.943	436.306	150.57	102.792	427.639
AGAP005506	0.000245118	0.998796	0.999999	6315.24	6095.93	3988.07	6308.44	6315.97	3829.71
AGAP005507	-0.084039	0.644823	0.999999	31456	37324.8	22356.5	30477.1	34427.2	20936.1
AGAP005508	-0.0583643	0.765909	0.999999	859.314	732.028	1407.55	765.029	738.957	1384.47
AGAP005509	-0.0956607	0.70832	0.999999	187.527	270.883	289.686	239.141	209.009	238.811
AGAP005510	0.0927736	0.686453	0.999999	859.314	823.397	798.858	1005.28	824.617	823.542
AGAP005511	NA	NA	NA	0	0	0	0	0	0
AGAP005512	NA	NA	NA	0	0	0	0	0	0
AGAP005513	NA	NA	NA	0	0	0	0	0	0
AGAP005514	NA	NA	NA	0	0	0	0	0	0
AGAP005515	0.151633	0.65373	0.999999	97.0727	106.418	135.068	120.677	94.7966	158.679
AGAP005516	0.3769	0.869104	0.999999	2.2062	0	3.55443	1.10713	2.28426	1.58679
AGAP005518	-0.112672	0.67938	0.999999	295.63	323.554	194.605	292.283	267.258	184.861
AGAP005519	1.98714	0.63972	0.999999	0	0	2.66582	0	9.13703	0
AGAP005520	0.126123	0.770738	0.999999	225.032	307.43	631.799	231.391	374.618	648.202
AGAP005521	0.0223333	0.887362	0.999999	410.353	323.554	717.106	391.925	322.08	788.633
AGAP005522	0.0795773	0.703228	0.999999	800.85	779.325	466.519	653.208	926.266	558.549
AGAP005523	-0.0607262	0.865346	0.999999	1442.85	922.291	2967.06	937.741	1155.83	3161.67
AGAP013280	0.0530651	0.827014	0.999999	221.723	282.707	190.162	240.248	274.111	203.902
AGAP005524	0.128514	0.498069	0.999999	1248.71	1354.41	565.154	1397.2	1304.31	700.566
AGAP005525	0.141388	0.542392	0.999999	1258.64	1774.71	680.673	1553.31	1834.26	718.021
AGAP005526	NA	NA	NA	0	0	0	0	0	0
AGAP005527	NA	NA	NA	0	0	0	0	0	0
AGAP005528	-0.0496483	0.71699	0.999999	4276.71	4477.09	3366.04	4237	4051.13	3367.16
AGAP005529	-0.204155	0.359019	0.999999	625.457	678.281	1597.72	541.388	576.775	1409.86
AGAP005530	-0.044796	0.932806	0.999999	24.2682	39.7724	39.0987	25.4641	19.4162	51.5706
AGAP005531	0.149916	0.387419	0.999999	1639.2	1518.88	2117.55	1732.66	1792	2323.85
AGAP005532	0.117761	0.555627	0.999999	434.621	333.229	421.2	414.068	414.593	464.135
AGAP005533	0.0160788	0.923427	0.999999	2683.84	2818.47	1966.49	2773.37	2707.99	2059.65
AGAP005534	0.307969	0.363634	0.999999	628.766	849.195	167.947	746.207	943.398	264.2
AGAP005535	-0.0829744	0.619376	0.999999	3968.95	3444.08	5440.94	3357.93	4091.1	4620.72
AGAP005536	-0.0468664	0.886402	0.999999	83.8355	104.268	119.962	130.642	77.6647	99.1742
AGAP005537	-0.0644169	0.715733	0.999999	304.455	284.857	353.666	283.426	263.832	358.614
AGAP005538	NA	NA	NA	0	0	0	0	0	0
AGAP005539	-0.00049478	0.997781	0.999999	1448.37	1435.03	797.08	1366.2	1507.61	803.708
AGAP005540	0.0324645	0.859354	0.999999	2188.55	2249.83	2812.44	1999.48	2436.16	3008.55
AGAP005541	0.05108	0.832157	0.999999	378.363	330.004	798.858	387.496	311.801	925.89
AGAP005542	0.0465336	0.798844	0.999999	548.24	553.589	491.4	509.281	628.171	508.565
AGAP005543	-0.0972099	0.650788	0.999999	677.303	700.855	879.721	540.281	712.688	862.419
AGAP005544	0.150143	0.364012	0.999999	442.343	478.344	668.232	484.924	633.881	630.748
AGAP005545	-0.181358	0.276941	0.999999	915.572	734.178	1775.44	738.458	668.145	1649.46
AGAP005546	-0.492313	0.47117	0.999999	18.7527	40.8474	36.4329	14.3927	20.5583	37.2895
AGAP005547	-0.0485556	0.904213	0.999999	10740.9	18797.3	5036.62	10024	17472.3	5664.04
AGAP005548	-0.0560674	0.879422	0.999999	5796.78	10289.2	3094.13	4979.88	9622.43	3745.61
AGAP005549	0.0585588	0.777613	0.999999	9132.55	8079.18	11338.6	9637.59	8983.98	10798.9
AGAP005550	0.0721665	0.790122	0.999999	729.148	549.29	797.969	629.959	662.434	873.526
AGAP005551	0.0706331	0.692868	0.999999	1118.54	1057.73	814.852	1055.1	1122.71	956.039
AGAP005552	0.0464788	0.865281	0.999999	1845.48	1871.45	2051.79	2415.76	1340.86	2192.15
AGAP005553	-0.0401052	0.893647	0.999999	113.619	185.963	391.876	162.749	122.208	381.622
AGAP005555	0.20901	0.405039	0.999999	211.795	189.188	511.838	275.676	210.152	556.169
AGAP005556	0.0168443	0.905148	0.999999	3631.4	3234.47	3087.91	3484.15	3502.91	3079.16
AGAP005557	0.336368	0.306766	0.999999	206.279	267.658	248.81	347.64	320.938	265.787
AGAP005558	-0.00595256	0.971687	0.999999	13695	16090.6	13855.2	12157.4	15250.8	16074.2
AGAP005559	0.0875292	0.50134	0.999999	3820.03	3685.94	3825.45	3901.54	4043.13	4090.74
AGAP005560	0.0565172	0.763964	0.999999	564.787	547.14	548.27	504.853	671.571	564.103
AGAP005561	0.0799804	0.581236	0.999999	1042.43	880.368	646.906	906.742	1088.45	711.674
AGAP005562	0.111903	0.597951	0.999999	737.973	584.762	680.673	688.637	729.82	741.823
AGAP005563	NA	NA	NA	0	0	0	0	0	0
AGAP005564	0.139884	0.573327	0.999999	268.053	290.231	311.012	328.818	371.192	253.886
AGAP005565	-0.106359	0.661685	0.999999	529.487	508.442	579.372	482.71	442.004	599.012
AGAP005566	0.0870581	0.693306	0.999999	669.581	635.284	505.617	593.423	712.688	622.02
AGAP005567	-0.00404576	0.986349	0.999999	448.961	421.373	502.063	463.889	316.37	637.888
AGAP005568	0.244961	0.34817	0.999999	623.251	648.183	244.367	679.779	746.952	335.605
AGAP005569	-0.00381616	0.983113	0.999999	756.726	525.641	1993.15	610.03	670.429	1934.29
AGAP005570	0.0697114	0.725633	0.999999	294.527	263.358	389.21	270.14	311.801	414.151
AGAP005571	0.177019	0.517521	0.999999	324.311	400.949	143.066	352.068	432.867	182.48
AGAP005572	0.194643	0.42713	0.999999	517.353	636.359	306.569	654.315	828.043	267.374
AGAP005573	0.138369	0.461607	0.999999	512.941	553.589	276.357	532.531	663.577	291.969
AGAP005574	0.0343977	0.887672	0.999999	245.991	266.583	193.716	173.82	335.786	219.77
AGAP005575	0.19201	0.352458	0.999999	739.076	867.469	580.26	792.707	1017.64	688.665
AGAP005576	0.0467735	0.734478	0.999999	8517.02	7318.13	7887.27	8198.32	7277.64	9095.46
AGAP005577	-0.114723	0.611602	0.999999	646.416	727.728	885.052	725.172	520.81	833.063
AGAP005578	NA	NA	NA	0	0	0	0	0	0
AGAP005579	0.765758	0.207671	0.999999	28.6806	22.5735	4.44303	40.9639	21.7004	22.215
AGAP005580	-2.09783	0.0535043	0.999999	14.3403	11.8242	6.22025	1.10713	3.42638	3.17357
AGAP005581	-0.109605	0.641606	0.999999	9121.52	8199.57	14399.9	8212.71	7760.76	13466.3
AGAP005582	0.0668629	0.704069	0.999999	914.469	1174.9	722.437	1150.31	1125	683.905
AGAP005583	-0.181176	0.299647	0.999999	561.477	486.944	980.133	519.245	333.501	1030.62
AGAP005584	0.0639897	0.696281	0.999999	1041.33	1060.96	690.447	989.777	1130.71	785.459
AGAP005585	-0.0384816	0.819575	0.999999	830.633	907.242	808.632	809.314	861.165	805.294
AGAP005586	-1.00639	0.582126	0.999999	2.2062	4.29972	2.66582	0	1.14213	8.72733
AGAP005587	NA	NA	NA	0	0	0	0	0	0
AGAP005588	-0.023697	0.994724	0.999999	0	0	0	0	0	0
AGAP005589	-1.1997	0.628623	0.999999	1.1031	2.14986	2.66582	6.6428	0	0
AGAP028756	2.06267	0.635945	0.999999	0	0	0	4.42853	0	0
AGAP005591	3.35065	0.434739	0.999999	0	0	0	0	6.85277	0
AGAP005592	5.36799	0.211482	0.999999	0	0	0.888607	0	4.56851	0
AGAP005593	NA	NA	NA	0	0	0	0	0	0
AGAP005594	2.24748	0.0852328	0.999999	3.3093	3.22479	0	3.3214	4.56851	49.1904
AGAP005595	-0.0347934	0.864636	0.999999	3895.04	3756.88	2432.12	4223.71	3715.34	2062.82
AGAP005596	NA	NA	NA	0	0	0	0	0	0
AGAP005597	NA	NA	NA	0	0	0	0	0	0
AGAP005598	NA	NA	NA	0	0	0	0	0	0
AGAP005599	-0.422157	0.4694	0.999999	37.5054	24.7234	45.3189	29.8926	12.5634	42.0498
AGAP005600	-0.884058	0.212176	0.999999	40.8147	85.9945	10.6633	29.8926	25.1268	19.0414
AGAP028757	NA	NA	NA	0	0	0	0	0	0
AGAP005601	0.139705	0.653159	0.999999	142.3	98.8936	63.9797	192.641	98.223	62.6781
AGAP005602	-0.0470121	0.762488	0.999999	3368.86	2805.57	2196.64	2909.54	2935.27	2208.01
AGAP005603	0.102389	0.542351	0.999999	2604.42	2597.03	901.047	2863.05	2684	984.601
AGAP005604	0.0371001	0.825397	0.999999	301.146	369.776	257.696	281.212	403.171	272.134
AGAP005605	0.164424	0.55534	0.999999	188.63	202.087	119.073	208.141	214.72	144.398
AGAP005606	0.032104	0.841727	0.999999	902.335	608.411	1735.45	782.743	718.399	1843.05
AGAP005608	-0.0433141	0.813163	0.999999	2411.37	1969.27	3066.58	2236.41	1940.48	3055.36
AGAP005609	-0.0760908	0.631674	0.999999	2463.22	2249.83	3258.52	2392.51	2191.74	2930
AGAP005610	-0.333269	0.621702	0.999999	110.31	36.5476	20.438	45.3924	47.9694	24.5952
AGAP005611	-0.368048	0.295039	0.999999	11269.3	4602.85	3881.43	6273.01	5138.44	3446.5
AGAP005612	-0.238099	0.592112	0.999999	2487.49	758.901	867.28	1565.49	858.88	907.642
AGAP005613	2.32047	0.593	0.999999	0	0	0	3.3214	0	0.793393
AGAP005614	-0.874756	0.230265	0.999999	34.1961	30.0981	32.8785	14.3927	7.9949	42.0498
AGAP005615	-0.137148	0.501579	0.999999	1720.83	1370.54	1803.87	1329.67	1524.74	1614.56
AGAP005616	-0.0319959	0.891575	0.999999	915.572	930.89	837.068	900.099	849.743	891.774
AGAP005617	0.180202	0.372956	0.999999	2024.19	2646.48	2135.32	3013.62	2256.85	2475.39
AGAP005618	-0.0876134	0.532285	0.999999	2040.73	2138.04	1683.02	2122.37	1851.39	1543.94
AGAP005619	0.0105936	0.961791	0.999999	362.919	214.986	622.025	277.89	270.684	675.971
AGAP005620	0.0319172	0.880501	0.999999	500.807	565.414	584.703	497.103	550.506	640.268
AGAP005621	-0.035606	0.843434	0.999999	3663.39	3847.18	4240.43	3636.93	3537.17	4270.04
AGAP005622	0.180164	0.631499	0.999999	33.093	20.4237	91.5265	23.2498	33.1217	110.282
AGAP005623	0.00163522	0.994165	0.999999	565.89	552.514	446.081	563.531	596.191	409.391
AGAP005624	-0.0250693	0.888876	0.999999	1247.6	1240.47	870.835	1199.02	1225.5	873.526
AGAP005625	-0.0640907	0.814522	0.999999	1387.7	1202.85	3409.58	1385.02	1218.65	3002.99
AGAP005627	-0.115196	0.548705	0.999999	35459.1	49876.8	51692	36907.4	37761	50240.8
AGAP005628	-0.204102	0.733716	0.999999	20.9589	37.6226	21.3266	17.7141	42.2587	11.9009
AGAP005629	-0.0405054	0.844039	0.999999	636.488	481.569	545.605	456.139	558.501	599.805
AGAP005630	0.0173729	0.902699	0.999999	16169.2	13850.5	17662.8	14981.7	15322.8	17879.9
AGAP005631	0.220526	0.197523	0.999999	699.365	771.8	587.369	818.171	986.799	616.467
AGAP005632	0.0659229	0.791238	0.999999	266.95	235.41	431.863	257.962	230.71	504.598
AGAP005633	-0.189704	0.658689	0.999999	126.856	107.493	227.483	126.213	63.9592	251.506
AGAP005634	0.0443343	0.931397	0.999999	35.2992	18.2738	55.0936	29.8926	22.8426	63.4715
AGAP005635	-0.0772848	0.657592	0.999999	416.971	342.903	769.533	388.604	298.095	793.393
AGAP005636	0.718125	0.808341	0.999999	0	0	0	0	0	0.793393
AGAP005637	-0.608394	0.806754	0.999999	1.1031	4.29972	0	0	2.28426	1.58679
AGAP005638	1.52596	0.727439	0.999999	0	0	0	0	0	1.58679
AGAP005639	-0.257178	0.182863	0.999999	376.157	335.378	1185.4	297.819	293.527	997.295
AGAP005640	0.0997055	0.552355	0.999999	882.479	661.082	1060.11	849.171	814.337	1103.61
AGAP005641	0.137462	0.548957	0.999999	883.582	599.811	784.64	657.637	869.16	987.775
AGAP005642	NA	NA	NA	0	0	0	0	0	0
AGAP005643	-0.0078592	0.967178	0.999999	829.53	997.536	565.154	892.349	920.555	564.896
AGAP005644	0.383919	0.459895	0.999999	27.5775	37.6226	74.643	71.9636	35.406	64.2649
AGAP005645	0.169829	0.581192	0.999999	1310.48	1767.19	541.162	1779.16	1152.41	741.823
AGAP005646	0.0521302	0.809494	0.999999	1341.37	1497.38	724.215	1476.92	1497.33	733.889
AGAP005647	NA	NA	NA	0	0	0	0	0	0
AGAP005648	0.448262	0.257338	0.999999	24.2682	31.173	64.8683	40.9639	41.1166	77.7526
AGAP005649	0.0555871	0.804642	0.999999	1580.74	1723.11	1104.54	1772.52	1567	1250.39
AGAP005650	0.173563	0.471174	0.999999	583.539	704.08	406.982	766.136	737.815	418.912
AGAP005651	0.0766539	0.702984	0.999999	428.002	578.313	278.134	443.96	545.937	334.812
AGAP005652	0.132835	0.504035	0.999999	3340.18	3275.31	3641.51	4233.68	3169.41	3851.13
AGAP005653	-0.540784	0.269668	0.999999	333.136	352.577	1367.57	195.962	215.862	1078.22
AGAP005654	-0.08748	0.547937	0.999999	1063.39	1131.9	633.577	1031.85	1134.13	539.508
AGAP005655	0.0787119	0.85754	0.999999	1041.33	675.057	662.012	1251.06	575.633	701.36
AGAP005656	0.0764566	0.854574	0.999999	327.62	198.862	443.415	294.497	175.888	585.524
AGAP005657	-0.294731	0.512964	0.999999	80.5262	140.816	27.5468	92.9991	79.949	22.215
AGAP005658	-0.0131648	0.9921	0.999999	37.5054	12.8992	4.44303	17.7141	12.5634	9.52072
AGAP005659	-0.5829	0.0885384	0.999999	50.7425	58.0463	70.1999	36.5354	43.4009	39.6697
AGAP005660	0.102976	0.744871	0.999999	172.083	249.384	56.8708	184.891	220.431	83.3063
AGAP005661	0.173514	0.355261	0.999999	341.961	245.084	743.764	378.639	298.095	802.121
AGAP005662	0.0260219	0.896986	0.999999	4221.56	4544.81	8526.18	5240.06	4449.73	7261.14
AGAP005663	NA	NA	NA	0	0	0	0	0	0
AGAP005664	-0.879346	0.80037	0.999999	0	7.52452	0	6.6428	1.14213	0
AGAP005665	-0.10689	0.980606	0.999999	0	0	0.888607	1.10713	0	0
AGAP028731	NA	NA	NA	0	0	0	0	0	0
AGAP028732	NA	NA	NA	0	0	0	0	0	0
AGAP005667	NA	NA	NA	0	0	0	0	0	0
AGAP005668	1.96698	0.652287	0.999999	0	0	0	0	4.56851	0
AGAP005669	NA	NA	NA	0	0	0	0	0	0
AGAP005670	NA	NA	NA	0	0	0	0	0	0
AGAP005671	1.39716	0.749994	0.999999	0	0	0	0	0	1.58679
AGAP005672	-0.124141	0.55012	0.999999	4130	3218.34	16401.9	3735.47	3229.94	14254.1
AGAP005673	-0.0309254	0.876156	0.999999	536.106	669.682	646.906	484.924	754.947	595.838
AGAP005674	0.0178352	0.947432	0.999999	245.991	403.099	275.468	307.783	308.375	279.274
AGAP005675	0.00610149	0.977826	0.999999	396.012	264.433	427.42	389.711	275.253	425.259
AGAP005677	NA	NA	NA	0	0	0	0	0	0
AGAP005678	NA	NA	NA	0	0	0	0	0	0
AGAP005679	NA	NA	NA	0	0	0	0	0	0
AGAP005680	0.134909	0.508613	0.999999	518.456	373.001	812.187	570.173	503.679	729.129
AGAP005681	0.311051	0.549096	0.999999	23.1651	39.7724	34.6557	47.6067	34.2638	35.7027
AGAP028447	2.06267	0.635945	0.999999	0	0	0	4.42853	0	0
AGAP005682	0.396057	0.346779	0.999999	242.682	211.761	168.835	362.032	347.207	164.232
AGAP005683	-0.171077	0.398257	0.999999	959.696	834.146	979.245	832.564	742.383	887.807
AGAP005684	0.178754	0.408751	0.999999	623.251	568.638	454.967	668.708	722.967	476.829
AGAP005685	-0.00403637	0.976217	0.999999	5582.78	5142.47	4267.09	5503.56	5685.51	3893.97
AGAP005686	NA	NA	NA	0	0	0	0	0	0
AGAP005687	NA	NA	NA	0	0	0	0	0	0
AGAP005688	0.938159	0.831432	0.999999	0	0	0	0	1.14213	0
AGAP005689	1.16319	0.7099	0.999999	0	0	8.88607	1.10713	3.42638	6.34715
AGAP005690	-1.49122	0.545974	0.999999	0	3.22479	7.99746	0	0	7.14054
AGAP005691	1.3319	0.307434	0.999999	7.72169	0	7.99746	22.1427	9.13703	13.4877
AGAP005693	0.0710936	0.860234	0.999999	3398.65	1686.57	3250.52	3222.86	1760.02	3874.14
AGAP013592	NA	NA	NA	0	0	0	0	0	0
AGAP028758	-0.0235723	0.995733	0.999999	0	0	0	0	0	0
AGAP005695	-0.0236445	0.995719	0.999999	0	0	0	0	0	0
AGAP005696	0.935695	0.831856	0.999999	0	0	0	0	1.14213	0
AGAP005697	NA	NA	NA	0	0	0	0	0	0
AGAP005698	NA	NA	NA	0	0	0	0	0	0
AGAP005699	-0.079509	0.764682	0.999999	114.722	87.0694	215.931	121.785	78.8069	188.828
AGAP005700	0.116519	0.589015	0.999999	1901.74	1844.58	1423.55	2037.12	2092.38	1481.27
AGAP005701	0.0777676	0.708366	0.999999	307.765	292.381	403.427	328.818	323.222	405.424
AGAP005702	-0.4361	0.626135	0.999999	15.4434	56.9713	17.7721	24.3569	49.1115	2.38018
AGAP005703	-0.0235843	0.99573	0.999999	0	0	0	0	0	0
AGAP005704	-0.0235723	0.995733	0.999999	0	0	0	0	0	0
AGAP005705	0.135173	0.930154	0.999999	0	2.14986	15.1063	0	3.42638	13.4877
AGAP005706	0.714886	0.671705	0.999999	0	0	3.55443	0	0	7.14054
AGAP005707	0.821564	0.851533	0.999999	0	0	0	0	0	0.793393
AGAP005708	NA	NA	NA	0	0	0	0	0	0
AGAP005709	-0.852112	0.693949	0.999999	0	3.22479	14.2177	0	3.42638	5.55375
AGAP005710	0.00265835	0.989317	0.999999	766.654	865.319	1763	687.529	977.662	1712.94
AGAP005711	0.193035	0.509665	0.999999	894.613	544.99	662.901	1127.06	505.963	799.741
AGAP005712	-0.287788	0.28174	0.999999	8162.93	6456.03	18252	6227.62	5505.06	15437.8
AGAP005713	0.0457636	0.873907	0.999999	143.403	149.415	79.9746	200.391	114.213	80.1327
AGAP028448	-0.0010671	0.996195	0.999999	506.322	557.889	145.732	644.351	397.461	162.646
AGAP005714	0.397774	0.462308	0.999999	17.6496	13.9741	22.2152	32.1068	22.8426	16.6613
AGAP005715	-0.0464389	0.854189	0.999999	693.849	1093.2	1945.16	1109.35	709.262	1635.18
AGAP005716	-0.0837957	0.828791	0.999999	1238.78	1100.73	781.085	1098.28	966.241	898.915
AGAP005717	NA	NA	NA	0	0	0	0	0	0
AGAP005718	-0.21528	0.276781	0.999999	170.98	105.343	535.83	122.892	98.223	507.772
AGAP005719	0.086972	0.764424	0.999999	5029.03	5783.13	2945.73	6038.3	5405.69	3255.29
AGAP005720	0.330285	0.39727	0.999999	30.8868	32.2479	39.0987	33.214	38.8324	60.2979
AGAP005721	0.0642469	0.851622	0.999999	108.104	148.34	292.352	136.177	116.497	321.324
AGAP005722	0.182973	0.430829	0.999999	200.764	270.883	123.516	250.212	263.832	150.745
AGAP005723	-0.105569	0.657499	0.999999	1246.5	1082.46	1451.09	1234.45	1038.19	1252.77
AGAP005724	-0.0690818	0.871016	0.999999	80.5262	58.0463	199.937	64.2137	63.9592	210.249
AGAP005725	0.0300902	0.938579	0.999999	157.743	154.79	171.501	188.213	119.923	183.274
AGAP005727	-0.848716	0.32093	0.999999	22.062	22.5735	6.22025	21.0355	3.42638	5.55375
AGAP005728	0.0576233	0.753087	0.999999	9388.47	7626.63	10378.9	8021.18	9327.76	11150.4
AGAP005729	-0.0509552	0.835925	0.999999	234.96	136.516	470.073	172.713	183.883	446.68
AGAP028395	1.21513	0.613955	0.999999	0	0	0	0	1.14213	0
AGAP005731	0.217429	0.341746	0.999999	974.036	882.518	865.503	1273.2	1035.91	864.005
AGAP005732	0.140078	0.572867	0.999999	370.641	460.07	225.706	333.247	577.917	259.44
AGAP005733	-0.0159799	0.958636	0.999999	17799.6	20483.9	5499.59	15600.6	21602.2	5879.05
AGAP005734	0.0200793	0.96726	0.999999	70.5983	46.222	121.739	56.4638	53.68	145.984
AGAP005735	-0.0126581	0.942258	0.999999	1010.44	1058.81	438.972	977.598	1013.07	467.309
AGAP005736	0.067734	0.698525	0.999999	690.54	521.341	817.518	628.851	612.181	887.014
AGAP005737	-0.350373	0.65686	0.999999	8.82479	18.2738	13.3291	6.6428	14.8477	10.3141
AGAP005738	0.00641681	0.976504	0.999999	466.611	404.174	505.617	404.103	531.09	458.581
AGAP005739	0.267773	0.275146	0.999999	228.341	224.661	371.438	376.425	215.862	400.664
AGAP005740	NA	NA	NA	0	0	0	0	0	0
AGAP005741	0.104275	0.714711	0.999999	440.136	469.745	401.65	615.566	302.664	506.978
AGAP005742	0.0510078	0.765049	0.999999	434.621	305.28	660.235	407.425	344.923	695.013
AGAP005743	-0.00615545	0.96999	0.999999	1019.26	1003.99	1178.29	883.492	1214.08	1103.61
AGAP005744	-0.157175	0.502718	0.999999	1405.35	1261.97	1781.66	989.777	1264.34	1750.23
AGAP005745	0.21567	0.284321	0.999999	454.477	537.465	280.8	549.138	635.023	305.456
AGAP005746	0.168718	0.267589	0.999999	843.87	572.938	632.688	786.064	745.81	744.996
AGAP005747	0.0826146	0.623641	0.999999	477.642	539.615	311.901	495.995	520.81	376.068
AGAP005748	0.0309483	0.891362	0.999999	537.209	556.814	483.402	597.852	526.521	491.111
AGAP005749	-0.00871648	0.958374	0.999999	3377.69	2757.2	3733.93	2766.72	3356.71	3726.57
AGAP005750	0.109362	0.611347	0.999999	806.365	1215.75	828.182	1159.17	1115.86	784.666
AGAP005751	-0.201894	0.64368	0.999999	127.959	98.8936	32.8785	160.534	60.5328	25.3886
AGAP005752	0.15147	0.616424	0.999999	582.436	509.517	354.554	772.779	516.242	342.746
AGAP005753	0.0200575	0.952717	0.999999	188.63	165.539	123.516	244.676	179.314	94.4138
AGAP005754	-1.32442	0.762269	0.999999	0	2.14986	0	0	0	0
AGAP005755	0.444545	0.620216	0.999999	12.1341	13.9741	11.5519	17.7141	17.1319	16.6613
AGAP005756	0.0653059	0.934428	0.999999	315.486	135.441	159.061	254.641	157.614	264.2
AGAP005757	-0.044938	0.849428	0.999999	397.116	426.748	584.703	425.139	335.786	608.533
AGAP005758	-0.16358	0.699498	0.999999	780.994	938.415	465.63	685.315	831.469	437.16
AGAP005759	0.021322	0.946617	0.999999	78.32	58.0463	131.514	89.6778	58.2485	119.009
AGAP005760	1.83053	0.328064	0.999999	2.2062	1.07493	0	5.53566	1.14213	2.38018
AGAP005761	-0.0740272	0.721038	0.999999	1440.65	1030.86	954.364	1358.45	1051.9	844.964
AGAP005762	0.00481282	0.988466	0.999999	324.311	161.24	426.531	322.176	194.162	382.416
AGAP005763	0.121867	0.604367	0.999999	2457.7	2598.11	1191.62	2865.26	2817.63	1192.47
AGAP005764	-0.30131	0.269619	0.999999	1142.81	872.844	2059.79	931.099	800.632	1536.01
AGAP005765	0.315004	0.051187	0.999999	401.528	323.554	709.997	453.924	464.846	838.617
AGAP005766	-0.416031	0.579521	0.999999	8.82479	230.035	66.6455	7.74993	226.141	32.5291
AGAP005767	0.00142628	0.99856	0.999999	11.031	187.038	41.7645	3.3214	327.791	32.5291
AGAP005768	-0.333087	0.629176	0.999999	13.2372	42.9972	29.324	17.7141	52.5379	6.34715
AGAP005769	0.0214212	0.93306	0.999999	969.624	1107.18	408.759	916.706	1332.86	354.647
AGAP005770	-0.489395	0.259977	0.999999	34.1961	29.0231	23.1038	23.2498	17.1319	20.6282
AGAP005771	0.0571015	0.687279	0.999999	2003.23	1652.17	2769.79	1961.84	1900.5	2784.81
AGAP005772	0.116088	0.470968	0.999999	451.167	477.269	392.764	470.531	516.242	444.3
AGAP005773	-0.302286	0.528208	0.999999	62.8766	65.5708	80.8632	66.428	25.1268	93.6204
AGAP005774	NA	NA	NA	0	0	0	0	0	0
AGAP005775	-0.0900714	0.523517	0.999999	9209.77	9192.81	10179.9	8382.1	9300.35	9223.2
AGAP005776	0.0158177	0.946936	0.999999	779.891	818.022	666.455	928.884	752.663	626.781
AGAP005777	-0.100153	0.48386	0.999999	3671.11	3163.52	3680.61	3189.65	3355.57	3274.33
AGAP005778	0.390076	0.0400822	0.999999	309.971	284.857	186.607	325.497	420.303	268.167
AGAP005779	-0.585029	0.381749	0.999999	63.9797	23.6485	128.848	23.2498	25.1268	103.935
AGAP005780	0.0084272	0.969748	0.999999	236.063	262.283	376.769	254.641	234.136	399.87
AGAP005781	-0.291388	0.277011	0.999999	3745.02	2686.25	5599.11	2943.87	2324.23	4546.14
AGAP005782	-0.0812314	0.632632	0.999999	1169.28	1029.78	1603.94	1079.45	1057.61	1435.25
AGAP005783	-0.0676043	0.600409	0.999999	1141.71	991.086	1683.91	1046.24	903.423	1748.64
AGAP005784	0.10147	0.810585	0.999999	108.104	117.167	133.291	85.2492	142.766	179.307
AGAP005785	0.654831	0.172404	0.999999	38.6085	32.2479	25.7696	66.428	58.2485	30.1489
AGAP005786	1.6197	0.546102	0.999999	0	3.22479	0	1.10713	3.42638	0.793393
AGAP005787	-0.575579	0.378201	0.999999	44.1239	74.1702	37.3215	24.3569	28.5532	41.2565
AGAP028396	0.0119482	0.989313	0.999999	39.7116	38.6975	12.4405	24.3569	45.6851	14.2811
AGAP005788	0.395762	0.404735	0.999999	138.99	115.018	47.9848	198.177	213.578	32.5291
AGAP005789	-0.168694	0.375473	0.999999	1044.63	908.317	782.863	947.706	846.317	648.996
AGAP005790	-0.0235913	0.995729	0.999999	0	0	0	0	0	0
AGAP005791	1.20526	0.617866	0.999999	1.1031	0	0	9.96419	0	0
AGAP005792	NA	NA	NA	0	0	0	0	0	0
AGAP005793	0.260594	0.585222	0.999999	89.351	24.7234	31.9898	80.8207	73.0962	24.5952
AGAP005794	-0.00679866	0.990765	0.999999	20.9589	42.9972	15.1063	7.74993	46.8273	22.215
AGAP005795	-0.0862263	0.645943	0.999999	197.455	319.254	447.858	209.248	255.837	436.366
AGAP005796	0.0494155	0.696303	0.999999	867.036	729.878	911.711	865.778	761.8	970.32
AGAP005797	-0.20029	0.369118	0.999999	394.909	373.001	280.8	276.783	348.349	287.208
AGAP005799	-0.0595898	0.78854	0.999999	239.372	162.315	657.569	189.32	202.157	602.979
AGAP005800	0.0481918	0.826934	0.999999	2881.29	3703.14	2261.5	2786.65	3655.95	2700.71
AGAP005801	0.0322369	0.856362	0.999999	186.424	247.234	479.848	179.356	246.7	526.02
AGAP005802	0.0259432	0.875858	0.999999	107990	94263.9	85766.6	97769.8	105383	91062.5
AGAP005803	0.0367036	0.845417	0.999999	1156.05	986.786	1370.23	1191.27	902.281	1585.99
AGAP005804	NA	NA	NA	0	0	0	0	0	0
AGAP005805	-0.0235511	0.995736	0.999999	0	0	0	0	0	0
AGAP005806	0.171692	0.546232	0.999999	153.331	181.663	121.739	222.534	209.009	107.108
AGAP005807	-0.0931362	0.534495	0.999999	7347.74	8051.23	3926.75	7783.14	6145.79	3943.17
AGAP005808	NA	NA	NA	0	0	0	0	0	0
AGAP005809	0.0252739	0.870234	0.999999	1022.57	1126.53	1103.65	1148.1	1081.6	1081.4
AGAP005810	1.2956	0.253967	0.999999	0	7.52452	5.33164	16.607	7.9949	7.93393
AGAP005811	0.0876869	0.64291	0.999999	536.106	424.598	851.285	565.745	455.709	902.882
AGAP005812	0.124941	0.528662	0.999999	891.304	999.686	500.286	1059.53	1109.01	480.003
AGAP005813	-0.0642377	0.738238	0.999999	7010.19	7656.73	7515.84	7648.07	6090.97	7398.39
AGAP005814	-0.0142315	0.954635	0.999999	482.054	443.946	653.126	369.782	492.257	724.368
AGAP005815	-0.238499	0.330653	0.999999	247.094	227.885	179.499	207.034	170.177	178.514
AGAP005816	0.132218	0.644923	0.999999	136.784	101.043	79.9746	128.427	105.076	109.488
AGAP005817	0.0103107	0.955954	0.999999	316.589	252.609	520.724	264.605	290.101	551.408
AGAP005818	0.0728614	0.679995	0.999999	362.919	465.445	254.142	437.317	489.973	235.638
AGAP005819	0.126377	0.444058	0.999999	266.95	249.384	307.458	270.14	261.547	371.308
AGAP005820	-0.0611821	0.686073	0.999999	606.704	664.307	333.228	592.316	580.201	345.92
AGAP005821	NA	NA	NA	0	0	0	0	0	0
AGAP005822	-0.0289218	0.890165	0.999999	1624.86	1573.7	1874.96	1459.2	1474.49	2133.43
AGAP005823	-0.0236079	0.905585	0.999999	983.964	779.325	703.777	882.385	870.302	677.558
AGAP005824	0.111068	0.450724	0.999999	753.416	941.639	990.797	882.385	1010.78	1000.47
AGAP005825	0.0245233	0.853335	0.999999	1531.1	1316.79	1477.75	1443.7	1449.36	1505.07
AGAP005826	0.0469937	0.781351	0.999999	622.148	447.171	957.03	561.316	521.953	1012.37
AGAP005828	0.126763	0.394096	0.999999	2063.9	2068.17	1172.07	2145.62	2308.24	1317.03
AGAP005829	0.0779662	0.834476	0.999999	4170.82	5056.47	1531.96	4094.18	5538.18	1724.04
AGAP005830	-0.200183	0.679573	0.999999	112.516	96.7438	101.301	145.034	55.9643	76.9592
AGAP005831	0.0630223	0.752179	0.999999	829.53	567.563	817.518	767.243	630.455	921.13
AGAP005832	0.0304475	0.85623	0.999999	2644.13	2141.26	1726.56	2850.87	1826.26	1977.93
AGAP005833	-1.3029	0.0392638	0.999999	24.2682	25.7983	22.2152	17.7141	4.56851	9.52072
AGAP005834	-0.121032	0.753281	0.999999	827.324	369.776	417.645	464.996	485.405	445.887
AGAP005835	-0.467402	0.848626	0.999999	16.5465	0	0.888607	1.10713	7.9949	0.793393
AGAP005836	0.501641	0.583515	0.999999	16.5465	6.44958	2.66582	24.3569	6.85277	5.55375
AGAP005837	-0.3556	0.328532	0.999999	1378.87	929.815	1130.31	1118.2	700.125	871.146
AGAP005838	0.00380646	0.989853	0.999999	1366.74	1626.37	2852.43	1413.81	1765.73	2627.72
AGAP005839	-0.0221845	0.925231	0.999999	367.332	418.148	303.015	435.103	363.197	276.894
AGAP005840	-0.0446977	0.928956	0.999999	22.062	22.5735	100.413	21.0355	22.8426	96.0006
AGAP028606	0.00610925	0.976839	0.999999	1007.13	1384.51	1798.54	1066.17	1161.54	2013.63
AGAP005842	-0.0447298	0.919955	0.999999	44.1239	81.6947	34.6557	60.8923	66.2434	26.9754
AGAP005843	-0.0287371	0.869092	0.999999	1830.04	1820.93	1137.42	1764.77	1797.71	1126.62
AGAP005844	0.171553	0.523201	0.999999	1051.25	1252.29	630.022	1186.85	1461.92	671.211
AGAP005845	-0.0748583	0.769307	0.999999	1099.79	1067.41	2692.48	1142.56	1034.77	2331.78
AGAP005846	4.34902	0.0284916	0.999999	0	0	0	3.3214	3.42638	4.76036
AGAP005847	0.104886	0.574108	0.999999	847.18	596.587	1234.27	902.313	627.028	1373.36
AGAP028449	-0.0558394	0.798229	0.999999	273.568	230.035	75.5316	239.141	199.872	91.2402
AGAP005848	-0.719633	0.0844759	0.999999	3796.87	1386.66	2203.74	1017.45	1786.29	1908.11
AGAP005849	-0.289242	0.285599	0.999999	262.537	205.312	171.501	234.712	150.761	142.811
AGAP005850	2.06267	0.635945	0.999999	0	0	0	4.42853	0	0
AGAP005851	0.112798	0.560326	0.999999	307.765	312.805	269.248	354.282	341.496	271.341
AGAP005852	0.07899	0.603704	0.999999	1911.67	1823.08	1631.48	1960.73	2255.7	1535.22
AGAP005853	-0.000804525	0.995425	0.999999	463.301	525.641	521.612	432.889	566.496	515.706
AGAP005854	-0.701132	0.707826	0.999999	1.1031	1.07493	3.55443	0	3.42638	0.793393
AGAP028450	0.0844338	0.984277	0.999999	0	3.22479	0.888607	0	7.9949	0
AGAP005855	-3.48209	0.0371412	0.999999	13.2372	6.44958	3.55443	1.10713	0	0.793393
AGAP005856	0.0165439	0.918212	0.999999	8729.92	7774.97	7990.35	9188.09	7785.89	7803.02
AGAP005857	0.0407259	0.825418	0.999999	1969.03	2019.8	1196.06	1945.23	2215.73	1190.88
AGAP005858	0.0625036	0.69393	0.999999	777.685	727.728	667.344	734.029	720.683	811.641
AGAP005859	NA	NA	NA	0	0	0	0	0	0
AGAP005860	-0.0419481	0.868692	0.999999	1098.69	1842.43	2127.32	1438.17	1449.36	1908.9
AGAP005861	-0.132637	0.438045	0.999999	14092.1	13322.7	18443	13312.2	11766.2	16691.4
AGAP005862	0.0738826	0.93194	0.999999	22.062	17.1989	25.7696	23.2498	17.1319	28.5622
AGAP005863	0.10571	0.526731	0.999999	1325.92	1326.46	845.954	1549.99	1290.6	932.237
AGAP005864	-0.0475633	0.733985	0.999999	1824.53	1634.97	2284.61	1669.56	1868.52	1992.21
AGAP005865	-0.033388	0.886357	0.999999	1624.86	1374.84	2932.4	1567.7	1307.74	2960.15
AGAP005866	-0.00146267	0.996163	0.999999	123.547	222.511	230.149	177.141	149.619	227.704
AGAP005869	-0.15702	0.353582	0.999999	3626.99	3556.95	1821.64	3330.26	3015.22	1681.2
AGAP005870	-0.0511595	0.806889	0.999999	491.982	361.177	809.521	458.353	372.334	766.418
AGAP005871	0.235917	0.267745	0.999999	2424.61	2345.5	2148.65	3402.22	2581.21	2219.12
AGAP005872	-0.775799	0.166268	0.999999	121.341	48.3719	12.4405	43.1782	39.9745	10.3141
AGAP005873	0.0110773	0.947229	0.999999	2151.04	2113.31	1526.63	2007.23	2323.09	1518.55
AGAP005874	0.212539	0.395334	0.999999	809.674	740.627	443.415	958.777	922.84	450.647
AGAP005878	0.0533433	0.898726	0.999999	104.794	89.2193	103.967	120.677	63.9592	151.538
AGAP005880	-0.0224358	0.949277	0.999999	113.619	98.8936	80.8632	100.749	127.918	69.0252
AGAP005881	0.0130945	0.92726	0.999999	1961.31	1858.56	2002.92	1771.41	2030.7	2075.52
AGAP005882	0.00440938	0.979223	0.999999	778.788	664.307	700.222	715.208	748.094	690.252
AGAP005883	0.157214	0.658968	0.999999	148.918	137.591	420.311	153.891	167.893	456.995
AGAP005884	-0.0117723	0.94948	0.999999	375.054	331.079	553.602	344.318	316.37	612.5
AGAP005885	0.0680294	0.930019	0.999999	28.6806	20.4237	9.77467	28.7855	25.1268	8.72733
AGAP005886	0.0723591	0.710232	0.999999	897.922	734.178	617.582	781.636	817.764	743.41
AGAP005887	0.361021	0.39235	0.999999	66.1859	70.9454	73.7544	109.606	76.5226	86.4799
AGAP005888	-0.398657	0.550218	0.999999	21674.8	4756.57	27122.9	12623.5	5043.64	24854.6
AGAP005889	-0.117536	0.876844	0.999999	10057	1985.4	3810.35	3584.9	2205.45	10000.7
AGAP005890	-0.227696	0.429077	0.999999	1313.79	1773.64	2184.2	1030.74	1171.82	2455.55
AGAP005891	-0.0148768	0.938111	0.999999	1276.29	1095.35	1619.04	1194.6	1122.71	1646.29
AGAP005892	0.115185	0.47965	0.999999	505.219	640.659	864.614	559.102	752.663	842.584
AGAP005893	-0.0996638	0.636705	0.999999	585.745	584.762	610.473	546.924	600.759	515.706
AGAP005894	-0.295203	0.105999	0.999999	4467.55	4034.22	6812.95	3878.29	2752.53	6042.48
AGAP005895	0.342348	0.745189	0.999999	6.61859	3.22479	4.44303	12.1785	1.14213	7.93393
AGAP005896	0.0230293	0.978276	0.999999	20.9589	8.59945	15.1063	18.8213	13.7055	11.9009
AGAP005897	-0.0273664	0.885043	0.999999	622.148	574.013	766.868	583.459	583.628	759.277
AGAP005898	-0.0552504	0.836775	0.999999	338.651	192.413	965.027	245.783	251.268	912.402
AGAP005899	NA	NA	NA	0	0	0	0	0	0
AGAP005901	-0.0432814	0.799821	0.999999	1537.72	1537.15	2061.57	1741.52	1242.64	2035.85
AGAP005902	-0.957811	0.314374	0.999999	5.51549	19.3488	4.44303	11.0713	1.14213	3.17357
AGAP005903	0.732191	0.210983	0.999999	35.2992	20.4237	9.77467	42.071	41.1166	21.4216
AGAP005904	-0.0300693	0.811958	0.999999	1819.01	1564.02	2042.91	1700.56	1704.06	1881.93
AGAP005905	0.325752	0.114596	0.999999	314.383	280.557	331.45	459.46	368.907	336.399
AGAP005906	-0.0746255	0.728264	0.999999	352.992	365.476	383.878	291.176	324.364	453.028
AGAP005907	NA	NA	NA	0	0	0	0	0	0
AGAP005908	NA	NA	NA	0	0	0	0	0	0
AGAP005909	0.115262	0.625509	0.999999	445.652	345.053	388.321	401.889	523.095	375.275
AGAP005910	0.106216	0.380039	0.999999	2059.49	1938.1	1797.65	2141.19	2071.82	2021.57
AGAP005911	-0.00778159	0.982784	0.999999	40.8147	59.1212	64.8683	47.6067	46.8273	70.612
AGAP005912	-0.384871	0.210243	0.999999	75.0107	51.5967	79.9746	49.821	42.2587	66.645
AGAP005913	-0.0325883	0.857054	0.999999	974.036	704.08	2287.27	865.778	752.663	2280.21
AGAP005914	0.117498	0.665605	0.999999	6015.2	6114.21	3361.6	5840.13	6394.78	4539.8
AGAP005915	0.286571	0.697286	0.999999	37.5054	19.3488	6.22025	26.5712	25.1268	23.0084
AGAP005916	-0.0257997	0.886085	0.999999	681.715	665.382	1141.86	729.6	648.729	1032.2
AGAP005917	0.0940239	0.67078	0.999999	1360.12	1540.38	1107.2	1485.77	1524.74	1266.26
AGAP005918	0.0227527	0.883805	0.999999	632.076	501.993	1045	580.138	571.064	1051.25
AGAP005919	0.0847399	0.908002	0.999999	8.82479	8.59945	25.7696	15.4999	13.7055	11.1075
AGAP005920	-0.0566752	0.765181	0.999999	3371.07	3478.48	2175.31	2833.15	3574.86	2231.02
AGAP005921	-0.092803	0.81402	0.999999	276.878	179.513	128.848	203.712	169.035	165.026
AGAP005922	0.192018	0.368673	0.999999	3400.85	3516.1	2037.58	3601.5	4422.32	2252.44
AGAP005923	0.320553	0.144413	0.999999	212.898	264.433	177.721	270.14	348.349	204.695
AGAP005924	0.177549	0.708471	0.999999	57.3611	42.9972	43.5417	76.3922	34.2638	60.2979
AGAP005925	-0.111606	0.606855	0.999999	273.568	217.136	139.511	315.533	186.167	110.282
AGAP005926	0.0655888	0.697938	0.999999	1149.43	1005.06	1268.04	1177.99	1202.66	1167.08
AGAP005927	0.0116011	0.949638	0.999999	1163.77	1050.21	1007.68	1139.24	1182.1	953.659
AGAP005928	-0.0400064	0.855263	0.999999	1120.75	1155.55	1092.99	1030.74	1145.55	1101.23
AGAP005929	-0.145514	0.440805	0.999999	3908.28	4595.33	3370.49	3705.57	3579.43	3291.79
AGAP005930	1.53099	0.570097	0.999999	0	1.07493	0.888607	3.3214	0	0
AGAP005931	0.273315	0.4105	0.999999	601.189	536.39	937.48	807.1	507.105	1217.86
AGAP005932	-0.616223	0.422977	0.999999	23.1651	22.5735	26.6582	19.9284	13.7055	15.8679
AGAP005933	-0.0186032	0.91493	0.999999	2089.27	2314.33	2521.87	1874.38	2460.14	2513.47
AGAP005934	0.0520905	0.681224	0.999999	1304.97	1239.4	1270.71	1339.63	1318.02	1297.2
AGAP005935	-0.145093	0.483041	0.999999	4708.03	4006.27	5603.55	4125.18	4008.87	4820.66
AGAP005936	0.00739005	0.973002	0.999999	598.983	604.111	601.587	633.28	603.044	575.21
AGAP005937	-0.0969234	0.564828	0.999999	4193.98	4325.52	2651.6	3749.86	3917.5	2707.85
AGAP005938	0.271156	0.211029	0.999999	260.331	297.756	145.732	313.319	339.212	190.414
AGAP005939	0.223022	0.494923	0.999999	681.715	995.386	336.782	849.171	981.088	481.59
AGAP005940	0.0672266	0.799487	0.999999	242.682	197.787	773.977	256.855	219.289	769.592
AGAP005941	0.498698	0.755164	0.999999	5.51549	0	2.66582	0	10.2792	2.38018
AGAP005942	0.0631841	0.898481	0.999999	118.032	412.773	849.508	96.3205	467.13	909.229
AGAP005943	0.117172	0.572544	0.999999	1247.6	1074.93	1630.59	1357.34	1118.14	1857.33
AGAP005944	0.198378	0.651959	0.999999	176.496	252.609	108.41	188.213	250.126	145.984
AGAP005945	-0.371324	0.628272	0.999999	3953.51	2440.09	7532.72	2650.48	1857.1	7981.54
AGAP005946	0.0167111	0.934677	0.999999	272.465	236.485	201.714	272.355	244.415	202.315
AGAP005947	-0.0385598	0.777482	0.999999	96250.9	81003.6	52885.4	82750.4	85841.2	54097.5
AGAP005948	0.121819	0.447925	0.999999	4526.01	4084.74	3990.73	4282.39	4120.8	5314.15
AGAP005949	0.117156	0.474931	0.999999	6931.87	4802.79	5853.25	6199.94	6950.99	5806.85
AGAP005951	1.39716	0.749994	0.999999	0	0	0	0	0	1.58679
AGAP005952	-0.288989	0.555145	0.999999	89.351	133.291	362.552	123.999	42.2587	385.589
AGAP005953	-0.0909092	0.6574	0.999999	3852.02	3806.33	2045.57	3401.11	3514.33	2107.25
AGAP005954	-0.0282418	0.876174	0.999999	991.686	777.175	1159.63	879.063	849.743	1125.03
AGAP005955	0.0469578	0.710363	0.999999	1078.83	1093.2	822.85	1154.74	1123.85	823.542
AGAP005956	0.0603021	0.764139	0.999999	358.507	341.828	382.101	422.925	405.456	307.837
AGAP005957	-0.172549	0.484761	0.999999	519.559	481.569	272.802	460.567	534.516	180.1
AGAP005958	0.820449	0.490422	0.999999	6.61859	0	6.22025	4.42853	4.56851	5.55375
AGAP005959	-0.596831	0.611537	0.999999	36.4023	27.9482	5.33164	33.214	11.4213	12.6943
AGAP005960	0.0161896	0.92713	0.999999	73157.5	60967.9	64355.6	65940.8	64613.6	70596.9
AGAP005961	0.0539111	0.777995	0.999999	4489.61	4629.73	3410.47	5140.42	4538.82	3371.92
AGAP005962	-0.0984112	0.763597	0.999999	215.104	204.237	666.455	177.141	199.872	666.45
AGAP005963	0.189976	0.122935	0.999999	908.953	790.074	1675.02	990.884	898.855	2000.14
AGAP005964	-0.00342257	0.982489	0.999999	360.713	292.381	680.673	376.425	282.106	670.417
AGAP005965	0.689685	0.557841	0.999999	1.1031	10.7493	2.66582	7.74993	5.71064	3.17357
AGAP005966	0.194183	0.920396	0.999999	0	3.22479	0.888607	0	4.56851	0.793393
AGAP005967	-2.64658	0.367335	0.999999	1.1031	3.22479	2.66582	0	1.14213	0
AGAP005968	-0.437484	0.834657	0.999999	5.51549	2.14986	0	1.10713	6.85277	0.793393
AGAP005969	1.25625	0.27417	0.999999	4.41239	4.29972	2.66582	5.53566	5.71064	18.248
AGAP005970	-0.232111	0.649863	0.999999	41.9177	9.67438	76.4202	19.9284	14.8477	78.5459
AGAP005971	-0.00199271	0.992817	0.999999	4649.56	3881.58	5499.59	4675.42	3767.88	5571.21
AGAP005972	0.191362	0.166401	0.999999	4114.56	5301.56	3536.66	4852.56	6575.23	3602.8
AGAP005973	-0.0895594	0.6424	0.999999	778.788	729.878	701.999	668.708	638.45	765.625
AGAP005975	1.04687	0.649858	0.999999	0	2.14986	0	0	1.14213	1.58679
AGAP005976	-0.0546275	0.79404	0.999999	624.354	696.555	709.997	611.137	639.592	711.674
AGAP028397	-0.414266	0.405101	0.999999	36.4023	39.7724	45.3189	13.2856	57.1064	28.5622
AGAP005977	0.0404415	0.780233	0.999999	393.806	400.949	526.055	417.389	414.593	523.64
AGAP005978	0.0462059	0.757204	0.999999	2721.34	2480.94	2526.31	2543.08	2983.24	2457.14
AGAP005979	-0.174662	0.347581	0.999999	2699.28	2203.61	1974.48	2133.44	1962.18	1929.53
AGAP005980	0.129301	0.395259	0.999999	1279.59	1529.63	962.361	1588.74	1487.05	1043.31
AGAP005981	0.0937596	0.690099	0.999999	5550.79	4575.98	6883.15	5266.63	5415.97	7389.67
AGAP005982	-0.210523	0.67162	0.999999	71.7014	56.9713	159.949	78.6064	29.6953	194.381
AGAP005983	-0.0847442	0.8189	0.999999	82.7324	93.519	51.5392	86.3564	59.3907	61.8847
AGAP005984	-0.259192	0.317139	0.999999	820.705	687.956	1027.23	604.494	576.775	939.378
AGAP005985	-0.361636	0.396974	0.999999	354.095	526.716	1430.66	369.782	424.872	916.369
AGAP005986	-0.427991	0.153284	0.999999	422.487	680.431	875.278	266.819	410.024	847.344
AGAP005987	-0.133598	0.760275	0.999999	561.477	298.831	973.913	523.674	222.715	966.353
AGAP005988	0.105937	0.911824	0.999999	75.0107	188.113	427.42	75.285	194.162	477.623
AGAP005989	0.551041	0.169785	0.999999	172.083	104.268	172.39	173.82	172.461	309.423
AGAP005990	0.00898891	0.954942	0.999999	1255.33	1302.82	952.586	1148.1	1363.7	1019.51
AGAP005991	-0.039589	0.795258	0.999999	60863.5	50764.7	53639.9	53166.7	54505.8	53461.2
AGAP005992	-0.0723948	0.829424	0.999999	697.158	260.133	803.301	550.245	371.192	675.178
AGAP005993	1.04226	0.268297	0.999999	5.51549	3.22479	19.5493	18.8213	12.5634	16.6613
AGAP005994	-1.66467	0.449237	0.999999	1.1031	2.14986	9.77467	2.21427	3.42638	0
AGAP005995	0.558167	0.254821	0.999999	27.5775	39.7724	34.6557	53.1424	57.1064	39.6697
AGAP005996	-4.14471e-07	0.999999	0.999999	655.241	722.354	677.118	861.349	453.425	691.839
AGAP005997	-0.985358	0.823089	0.999999	0	0	0.888607	0	0	0
AGAP005998	-0.53895	0.590899	0.999999	14.3403	16.124	16.8835	2.21427	13.7055	25.3886
AGAP005999	-2.13484	0.400691	0.999999	0	1.07493	14.2177	0	1.14213	0.793393
AGAP006000	-0.151528	0.792323	0.999999	17.6496	27.9482	62.2025	26.5712	12.5634	71.4054
AGAP006001	-0.559317	0.543877	0.999999	25.3713	209.612	986.354	66.428	41.1166	893.361
AGAP006002	-1.76896	0.632724	0.999999	5.51549	0	0	0	0	0.793393
AGAP006003	0.429134	0.921665	0.999999	0	0	0.888607	0	0	1.58679
AGAP006004	-0.1101	0.975488	0.999999	0	2.14986	1.77721	1.10713	0	2.38018
AGAP006005	-1.5521	0.722402	0.999999	3.3093	0	0	0	0	0
AGAP006006	-1.82123	0.586133	0.999999	0	6.44958	0.888607	0	2.28426	0
AGAP006007	-1.72571	0.466231	0.999999	5.51549	2.14986	0.888607	6.6428	0	0
AGAP006008	NA	NA	NA	0	0	0	0	0	0
AGAP006009	0.0320675	0.946328	0.999999	330.93	167.689	193.716	306.676	187.309	203.109
AGAP006010	-0.0236938	0.995711	0.999999	0	0	0	0	0	0
AGAP006011	NA	NA	NA	0	0	0	0	0	0
AGAP006012	NA	NA	NA	0	0	0	0	0	0
AGAP006013	NA	NA	NA	0	0	0	0	0	0
AGAP006014	-0.0219283	0.994947	0.999999	0	0	0.888607	0	0	0.793393
AGAP006015	0.120736	0.567791	0.999999	316.589	337.528	342.114	336.568	304.948	457.788
AGAP006016	0.945208	0.338814	0.999999	7.72169	0	13.3291	15.4999	3.42638	12.6943
AGAP006017	-0.0932296	0.592939	0.999999	928.809	695.48	1653.7	725.172	724.109	1661.37
AGAP006018	-0.298388	0.575839	0.999999	34.1961	30.0981	55.9822	33.214	35.406	30.9423
AGAP006019	NA	NA	NA	0	0	0	0	0	0
AGAP006020	-0.308027	0.385627	0.999999	95.9696	87.0694	63.9797	91.892	93.6545	30.1489
AGAP006021	-0.0475866	0.886269	0.999999	65.0828	80.6198	95.9695	76.3922	71.9541	82.5129
AGAP006022	-0.0664561	0.701917	0.999999	2531.61	2599.18	2465.88	2468.91	2379.05	2415.09
AGAP006023	-0.0935382	0.767094	0.999999	6185.07	3063.55	24257.2	4230.35	3627.4	24507.1
AGAP006024	0.00437413	0.988511	0.999999	135.681	150.49	41.7645	149.463	107.36	55.5375
AGAP006025	0.200971	0.374462	0.999999	274.672	369.776	116.407	381.961	331.217	141.224
AGAP006026	0.109531	0.7506	0.999999	78.32	89.2193	34.6557	111.82	84.5175	30.1489
AGAP006027	0.0126933	0.965012	0.999999	123.547	134.366	82.6404	138.392	119.923	86.4799
AGAP006028	0.00995702	0.981466	0.999999	94.8665	93.519	87.0835	91.892	75.3805	115.835
AGAP006029	0.210227	0.619968	0.999999	33.093	54.8215	23.1038	54.2495	45.6851	25.3886
AGAP006030	0.00423738	0.982725	0.999999	607.807	570.788	1095.65	579.03	599.617	1108.37
AGAP006031	-0.0338385	0.879355	0.999999	3732.89	3585.97	1978.04	3476.4	3426.38	2115.98
AGAP006032	NA	NA	NA	0	0	0	0	0	0
AGAP006033	2.86213	0.506836	0.999999	0	0	0	3.3214	0	1.58679
AGAP006034	-0.322845	0.324583	0.999999	134.578	104.268	49.762	106.285	70.812	49.1904
AGAP006035	-1.55055	0.656451	0.999999	6.61859	2.14986	0	3.3214	0	0
AGAP006036	-0.978964	0.804946	0.999999	2.2062	0	2.66582	4.42853	0	0
AGAP006037	-0.0151792	0.932479	0.999999	113116	98172.4	101150	99904.3	106650	103424
AGAP006038	0.0994866	0.499019	0.999999	3064.41	3271.01	3286.07	3632.5	3240.22	3463.96
AGAP006039	NA	NA	NA	0	0	0	0	0	0
AGAP006040	-0.0985569	0.512241	0.999999	1714.22	1986.47	1620.82	1623.06	2061.54	1328.14
AGAP006041	0.000299892	0.998838	0.999999	348.579	333.229	547.382	342.104	303.806	604.566
AGAP006042	-0.0740417	0.667442	0.999999	2947.48	2394.95	3262.96	2704.73	2034.13	3610.73
AGAP006043	-0.162694	0.301923	0.999999	4882.31	4343.8	4108.92	4243.64	3914.07	3747.2
AGAP006044	0.00434534	0.979272	0.999999	607.807	514.892	791.749	546.924	532.232	866.386
AGAP006045	0.00796666	0.988331	0.999999	29.7837	35.4727	145.732	39.8568	42.2587	115.042
AGAP006046	0.0846195	0.545931	0.999999	755.623	777.175	763.313	838.099	848.601	749.757
AGAP006047	0.265995	0.552656	0.999999	93.7634	62.346	31.9898	88.5706	109.644	35.7027
AGAP006048	0.412734	0.206024	0.999999	58.4642	95.6688	49.762	115.142	81.0911	73.7856
AGAP006049	-0.346403	0.41148	0.999999	73.9076	90.2942	44.4303	84.1421	68.5277	21.4216
AGAP006050	-0.168949	0.211169	0.999999	842.767	856.72	694.002	687.529	838.322	610.913
AGAP006051	0.14009	0.636088	0.999999	2524.99	2763.65	1343.57	2973.76	2979.81	1389.23
AGAP006052	-0.109852	0.743686	0.999999	155.537	152.64	314.567	183.784	123.35	249.919
AGAP006053	0.632072	0.433514	0.999999	17.6496	2.14986	39.0987	19.9284	21.7004	21.4216
AGAP006054	-0.0391202	0.934389	0.999999	67.289	98.8936	31.9898	77.4993	82.2332	31.7357
AGAP006055	0.208931	0.313058	0.999999	822.912	1006.14	443.415	1103.81	1042.76	494.284
AGAP006056	0.0893815	0.703058	0.999999	178.702	136.516	196.382	172.713	156.472	216.596
AGAP006057	-0.00549063	0.990306	0.999999	41.9177	62.346	26.6582	46.4996	44.543	34.1159
AGAP006058	0.412149	0.543219	0.999999	13.2372	15.049	15.9949	29.8926	17.1319	10.3141
AGAP006059	0.265788	0.604506	0.999999	50.7425	58.0463	64.8683	56.4638	74.2383	76.9592
AGAP006060	1.76846	0.474993	0.999999	0	0	2.66582	2.21427	2.28426	0
AGAP006061	-0.0254148	0.87472	0.999999	2205.09	2244.46	1813.65	2154.48	2114.08	1878.76
AGAP006062	0.202028	0.473315	0.999999	2159.87	2470.19	1405.78	2723.55	2582.35	1643.91
AGAP006063	0.169045	0.584075	0.999999	5523.22	6070.13	3601.52	8220.46	4338.95	4455.7
AGAP006064	-0.139279	0.445521	0.999999	238.269	259.058	214.154	207.034	229.568	208.662
AGAP006065	0.0863547	0.749478	0.999999	1678.92	1847.81	845.065	1618.63	2238.57	833.063
AGAP028607	0.0307019	0.909026	0.999999	210.692	158.015	558.934	219.212	165.609	548.235
AGAP006068	-0.161635	0.355418	0.999999	671.787	555.739	983.688	629.959	439.719	927.477
AGAP006069	-0.752227	0.238622	0.999999	35.2992	53.7465	13.3291	16.607	17.1319	21.4216
AGAP006070	-0.00995564	0.946339	0.999999	8509.3	6174.4	5849.7	7987.96	7173.71	5328.43
AGAP006071	0.0848881	0.737207	0.999999	1614.94	1600.57	1158.74	1812.38	1556.72	1271.02
AGAP006072	0.0862025	0.700532	0.999999	794.231	794.374	1419.99	978.705	775.505	1383.68
AGAP006073	0.0891339	0.873756	0.999999	28.6806	27.9482	36.4329	29.8926	23.9847	49.1904
AGAP006074	0.082301	0.837252	0.999999	137.887	254.759	23.9924	265.712	227.284	17.4547
AGAP006075	NA	NA	NA	0	0	0	0	0	0
AGAP006076	NA	NA	NA	0	0	0	0	0	0
AGAP006077	NA	NA	NA	0	0	0	0	0	0
AGAP006078	NA	NA	NA	0	0	0	0	0	0
AGAP006079	NA	NA	NA	0	0	0	0	0	0
AGAP006080	NA	NA	NA	0	0	0	0	0	0
AGAP006081	NA	NA	NA	0	0	0	0	0	0
AGAP006082	0.165263	0.544186	0.999999	301.146	231.11	206.157	374.211	220.431	241.192
AGAP006083	-0.0316931	0.838104	0.999999	399.322	342.903	598.921	407.425	346.065	546.648
AGAP006084	-0.188671	0.503699	0.999999	186.424	146.191	204.38	137.284	132.487	215.01
AGAP006085	0.0903942	0.504488	0.999999	691.643	607.336	666.455	707.458	660.15	723.575
AGAP006086	0.255465	0.814283	0.999999	2.2062	11.8242	17.7721	11.0713	15.9898	9.52072
AGAP006087	NA	NA	NA	0	0	0	0	0	0
AGAP006088	0.346396	0.137082	0.999999	185.321	228.96	161.726	254.641	284.39	193.588
AGAP006089	0.0642943	0.77513	0.999999	169.877	133.291	381.212	189.32	166.751	327.671
AGAP006090	-0.00306053	0.98908	0.999999	10088.9	8603.75	5294.32	10113.7	9022.81	4918.25
AGAP006091	0.189534	0.522183	0.999999	245.991	140.816	245.255	197.07	195.304	338.779
AGAP006092	0.1385	0.47498	0.999999	2345.19	2036.99	2084.67	2444.55	2477.28	2192.94
AGAP006093	3.93953	0.177474	0.999999	0	0	0	1.10713	3.42638	3.96697
AGAP028451	0.882748	0.0923074	0.999999	30.8868	17.1989	116.407	56.4638	47.9694	160.265
AGAP006094	0.0235464	0.914843	0.999999	271.362	295.606	630.911	280.105	311.801	610.12
AGAP006095	0.311376	0.893194	0.999999	1.1031	4.29972	0.888607	0	3.42638	3.17357
AGAP006096	-0.109541	0.654327	0.999999	3066.61	2299.28	7172.83	2881.87	2202.02	6420.93
AGAP006097	0.10979	0.479203	0.999999	2373.87	2569.08	2680.93	2846.44	2519.53	2867.32
AGAP006098	0.165407	0.374609	0.999999	2323.13	2164.91	1234.27	2177.73	2927.27	1354.32
AGAP006099	-0.0810384	0.740838	0.999999	6467.47	7023.6	13178	6222.09	6020.16	13142.6
AGAP006100	0.0499753	0.77894	0.999999	692.746	838.446	562.488	709.672	823.474	619.64
AGAP006101	-0.193866	0.208045	0.999999	4115.66	3950.37	3334.94	3251.65	3666.23	3026.8
AGAP006102	0.141291	0.704734	0.999999	3100.81	4743.67	4283.97	2423.51	6024.73	5076.92
AGAP006103	0.0514493	0.888449	0.999999	2429.02	4323.37	5092.61	1972.91	4651.89	5810.02
AGAP006104	-0.0289634	0.857505	0.999999	1398.73	1398.48	1498.19	1409.38	1368.27	1427.31
AGAP006105	0.206884	0.580058	0.999999	526.178	526.716	157.283	586.78	653.297	168.993
AGAP006106	-0.550081	0.385237	0.999999	14.3403	11.8242	53.3164	13.2856	3.42638	40.4631
AGAP006107	0.00152938	0.99229	0.999999	3357.83	3525.77	2687.15	3721.07	3088.31	2807.82
AGAP006108	-0.202361	0.530427	0.999999	329.827	325.704	1245.83	362.032	252.41	992.535
AGAP006109	0.135741	0.58786	0.999999	539.415	632.059	242.59	605.602	744.668	234.844
AGAP006111	-0.192434	0.472309	0.999999	86.0417	81.6947	301.238	92.9991	57.1064	255.473
AGAP028398	0.23746	0.685207	0.999999	30.8868	6.44958	55.0936	22.1427	13.7055	76.9592
AGAP006112	NA	NA	NA	0	0	0	0	0	0
AGAP006113	-0.0169487	0.947273	0.999999	201.867	222.511	271.914	247.998	148.477	324.498
AGAP006115	0.0554889	0.752635	0.999999	2566.91	3177.5	1584.39	3360.15	2419.03	1801.8
AGAP006116	0.0808043	0.666533	0.999999	413.662	427.822	704.665	503.745	413.45	698.186
AGAP028452	0.12457	0.472112	0.999999	994.995	1097.5	773.977	1076.13	1211.8	838.617
AGAP006117	0.0537901	0.7336	0.999999	1900.64	2153.09	2029.58	2210.94	2219.16	1913.66
AGAP006118	0.0929565	0.773557	0.999999	275.775	168.764	60.4253	342.104	139.34	69.8186
AGAP006119	-0.0385267	0.748691	0.999999	1674.5	1696.24	2004.7	1701.66	1646.95	1881.14
AGAP006120	0.0892611	0.711674	0.999999	334.239	339.678	252.364	407.425	271.827	294.349
AGAP006121	0.132482	0.603199	0.999999	1215.61	1320.02	1292.03	1272.1	1471.06	1443.18
AGAP006122	0.0493035	0.90749	0.999999	146.712	305.28	845.065	137.284	434.009	735.476
AGAP006123	-0.07359	0.85633	0.999999	141.197	346.128	408.759	133.963	366.623	351.473
AGAP006124	0.105618	0.51944	0.999999	1427.41	1339.36	1070.77	1631.91	1699.49	905.262
AGAP006125	0.150517	0.227832	0.999999	1800.26	1827.38	1729.23	2114.62	2052.4	1786.72
AGAP006126	-0.154425	0.379676	0.999999	4295.47	6101.31	4156.9	3973.5	4586.79	4370.8
AGAP006127	NA	NA	NA	0	0	0	0	0	0
AGAP006128	0.0540948	0.797005	0.999999	8258.9	8424.23	3771.25	9195.84	8222.18	3896.35
AGAP028053	-0.0885713	0.735207	0.999999	1937.04	2214.36	697.556	1459.2	2182.61	791.807
AGAP006129	0.161346	0.63438	0.999999	455.58	574.013	149.286	504.853	591.622	195.968
AGAP006130	-0.0285252	0.865858	0.999999	4179.64	3902	7551.38	3608.15	4615.34	7055.65
AGAP006131	-0.0277888	0.871901	0.999999	828.427	844.896	1271.6	885.706	808.627	1179.78
AGAP006132	NA	NA	NA	0	0	0	0	0	0
AGAP006133	-0.00750071	0.96238	0.999999	2703.69	3092.58	2616.95	3043.51	2914.71	2460.31
AGAP006134	2.76956	0.327224	0.999999	0	2.14986	0	5.53566	0	0.793393
AGAP006135	-1.14403	0.385124	0.999999	12.1341	5.37465	7.99746	5.53566	2.28426	4.76036
AGAP006136	0.0608517	0.86086	0.999999	95.9696	95.6688	416.757	132.856	115.355	330.845
AGAP006137	0.255472	0.740993	0.999999	17.6496	5.37465	30.2126	14.3927	19.4162	30.1489
AGAP006138	0.177157	0.259504	0.999999	611.117	720.204	731.323	715.208	915.987	707.707
AGAP006139	-0.0757691	0.582821	0.999999	4218.25	3523.62	3446.02	4147.32	3497.2	2993.47
AGAP006140	0.120302	0.648479	0.999999	276.878	360.102	227.483	389.711	366.623	202.315
AGAP006141	-0.0489792	0.797877	0.999999	5527.63	4793.12	3601.52	4760.67	4969.4	3641.68
AGAP006142	0.0603876	0.759274	0.999999	600.086	634.209	733.989	551.352	732.104	771.972
AGAP006143	0.538032	0.282958	0.999999	34.1961	127.917	75.5316	171.606	117.639	55.5375
AGAP006144	0.498211	0.242586	0.999999	132.372	179.513	65.7569	278.997	204.441	83.3063
AGAP006145	0.00187359	0.998828	0.999999	1.1031	10.7493	7.10885	8.85706	4.56851	7.14054
AGAP006146	0.596393	0.257525	0.999999	69.4952	25.7983	72.8658	140.606	65.1013	42.8432
AGAP006147	-0.863947	0.843256	0.999999	0	2.14986	0	0	0	0.793393
AGAP006148	0.824657	0.135658	0.999999	58.4642	37.6226	32.8785	170.498	67.3856	37.2895
AGAP006149	0.598351	0.38735	0.999999	14.3403	24.7234	11.5519	44.2853	22.8426	15.0745
AGAP006150	2.21739	0.535525	0.999999	0	0	0.888607	3.3214	0	1.58679
AGAP006151	0.206226	0.76897	0.999999	13.2372	32.2479	14.2177	24.3569	22.8426	19.8348
AGAP006152	2.2743	0.257759	0.999999	0	0	2.66582	0	4.56851	4.76036
AGAP006153	-1.79042	0.682521	0.999999	3.3093	0	0	0	0	0
AGAP006154	NA	NA	NA	0	0	0	0	0	0
AGAP006155	3.43713	0.315446	0.999999	0	0	0	2.21427	1.14213	3.17357
AGAP006156	-1.06915	0.368033	0.999999	6.61859	8.59945	4.44303	3.3214	2.28426	4.76036
AGAP006157	0.130072	0.853329	0.999999	5.51549	50.5217	76.4202	4.42853	55.9643	87.2733
AGAP006158	0.0753118	0.845738	0.999999	151.125	99.9686	100.413	143.927	117.639	103.935
AGAP006159	0.11433	0.531559	0.999999	475.436	370.851	614.916	519.245	452.283	582.351
AGAP006160	-0.0366411	0.864058	0.999999	1575.22	1512.43	853.951	1314.17	1522.46	962.386
AGAP006161	-1.56138e-05	0.999923	0.999999	1342.47	1286.69	1025.45	1225.6	1421.95	1014.75
AGAP006162	-0.0151954	0.934826	0.999999	1028.09	1164.15	471.85	1005.28	1143.27	478.416
AGAP006163	0.104113	0.66467	0.999999	281.29	462.22	148.397	363.14	405.456	165.819
AGAP006164	-0.0108522	0.958094	0.999999	289.012	288.081	123.516	231.391	316.37	140.431
AGAP006165	0.0643853	0.731862	0.999999	7256.18	7178.39	6461.95	8131.89	7522.06	6236.07
AGAP006166	0.210825	0.765351	0.999999	27.5775	15.049	8.88607	15.4999	23.9847	18.248
AGAP006167	-0.904985	0.587033	0.999999	3.3093	0	12.4405	0	0	9.52072
AGAP006168	0.0668828	0.826323	0.999999	62.8766	48.3719	195.493	71.9636	62.8171	157.885
AGAP006169	-1.55866	0.298858	0.999999	11.031	0	7.10885	4.42853	0	1.58679
AGAP006170	1.68324	0.699721	0.999999	0	0	0	0	0	3.17357
AGAP006171	0.0994976	0.569916	0.999999	1672.3	1220.05	2710.25	1744.84	1415.1	2750.69
AGAP006172	-0.624602	0.470779	0.999999	26.4744	16.124	14.2177	13.2856	14.8477	7.93393
AGAP006173	0.176807	0.306477	0.999999	424.693	456.846	657.569	512.602	559.643	637.888
AGAP006174	1.10203	0.209394	0.999999	5.51549	11.8242	4.44303	38.7496	9.13703	5.55375
AGAP006175	-0.123196	0.682746	0.999999	538.312	636.359	289.686	525.888	614.465	229.291
AGAP006176	-0.506833	0.193321	0.999999	163.259	108.568	350.111	77.4993	81.0911	403.044
AGAP006177	0.0502661	0.822061	0.999999	873.654	858.87	743.764	731.815	920.555	919.543
AGAP006178	0.0187769	0.956035	0.999999	258.125	414.923	127.959	342.104	317.512	142.017
AGAP006179	-0.010723	0.948264	0.999999	10322.8	15314.5	5863.92	11627.1	11789	6501.07
AGAP006180	-0.479999	0.356319	0.999999	31.9899	42.9972	25.7696	37.6425	20.5583	15.0745
AGAP006181	0.0274212	0.95392	0.999999	458.889	792.224	4140.02	559.102	815.48	3678.97
AGAP006182	1.27571	0.304257	0.999999	4.41239	1.07493	5.33164	2.21427	9.13703	10.3141
AGAP006183	0.58278	0.303741	0.999999	90.4541	89.2193	106.633	148.356	180.456	103.141
AGAP006184	-0.00285887	0.989632	0.999999	1296.14	1337.21	1179.18	1565.49	1091.87	1151.21
AGAP006185	0.415008	0.684238	0.999999	40.8147	27.9482	20.438	47.6067	44.543	18.248
AGAP006186	-0.0587036	0.704968	0.999999	36653.8	38059	30913.7	41111.2	30194.4	30186.2
AGAP006187	0.210358	0.820838	0.999999	377.26	11724.3	79496.5	476.067	24615.1	54351.4
AGAP006188	-0.0357802	0.864248	0.999999	482.054	404.174	465.63	521.46	363.197	439.54
AGAP006190	-0.00407568	0.996072	0.999999	8.82479	6.44958	20.438	13.2856	9.13703	10.3141
AGAP006191	-0.15978	0.863113	0.999999	2029.7	1060.96	5748.4	1827.88	662.434	5571.21
AGAP006192	-0.120082	0.521814	0.999999	1304.97	1516.73	924.151	1305.31	1280.33	853.691
AGAP006193	-0.175904	0.499685	0.999999	1015.95	910.466	861.06	1055.1	780.074	673.591
AGAP006194	0.334465	0.194063	0.999999	10625	11362	6070.07	13781.6	13456.6	7833.97
AGAP006195	0.354244	0.0826079	0.999999	2786.43	3523.62	1643.92	3965.75	4498.84	1927.95
AGAP006196	0.886451	0.355693	0.999999	393.806	92.4441	1446.65	839.207	533.374	1888.28
AGAP006197	-0.854126	0.313217	0.999999	65.0828	203.162	2214.41	36.5354	279.821	826.716
AGAP006198	0.00986358	0.990196	0.999999	1.1031	24.7234	78.1974	7.74993	25.1268	45.2234
AGAP006199	-0.404129	0.625834	0.999999	39.7116	638.509	2385.02	132.856	416.877	1109.96
AGAP006200	-0.184581	0.838398	0.999999	0	18.2738	153.729	3.3214	28.5532	44.43
AGAP006201	-0.643589	0.487556	0.999999	1.1031	48.3719	191.05	11.0713	25.1268	81.7195
AGAP006202	-0.195836	0.81821	0.999999	60.6704	481.569	3457.57	35.4282	853.17	2219.12
AGAP006203	0.197376	0.390015	0.999999	269.156	151.565	364.329	251.319	243.273	392.73
AGAP006204	0.0197015	0.906825	0.999999	1595.08	1642.49	1688.35	1724.91	1789.72	1513
AGAP006205	0.0626703	0.704381	0.999999	2698.18	2747.52	3332.28	3054.58	2954.69	3098.99
AGAP006206	-0.222177	0.473166	0.999999	7656.61	12142.4	8679.02	5186.92	9711.52	10680.7
AGAP006207	-0.728704	0.508424	0.999999	20.9589	13.9741	7.99746	30.9997	5.71064	0.793393
AGAP006208	0.747444	0.430963	0.999999	11.031	6.44958	2.66582	16.607	10.2792	5.55375
AGAP006209	0.342303	0.364717	0.999999	70.5983	147.266	172.39	145.034	105.076	245.159
AGAP006210	-0.813348	0.45738	0.999999	44.1239	1.07493	1.77721	15.4999	0	3.17357
AGAP006211	-0.599425	0.116502	0.999999	114.722	98.8936	73.7544	90.7849	61.6749	42.0498
AGAP006212	0.0785825	0.905279	0.999999	29.7837	24.7234	25.7696	33.214	29.6953	19.8348
AGAP006213	NA	NA	NA	0	0	0	0	0	0
AGAP028453	0.976055	0.132325	0.999999	15.4434	13.9741	21.3266	47.6067	21.7004	35.7027
AGAP006214	-0.602762	0.853595	0.999999	0	1.07493	0	1.10713	0	0
AGAP006215	-1.63159	0.186634	0.999999	9.92789	16.124	3.55443	3.3214	0	6.34715
AGAP006216	0.0829695	0.768322	0.999999	120.238	178.439	191.05	133.963	190.735	193.588
AGAP006217	-0.137218	0.610083	0.999999	120.238	104.268	81.7518	98.5348	87.9439	88.8601
AGAP006218	-0.168913	0.56174	0.999999	126.856	135.441	199.937	129.535	107.36	172.96
AGAP006219	-0.147461	0.769553	0.999999	49.6394	31.173	35.5443	38.7496	22.8426	47.6036
AGAP006220	0.0971506	0.631553	0.999999	1705.39	1484.48	1762.11	1737.09	1564.72	2022.36
AGAP006221	0.426498	0.668342	0.999999	4.41239	2.14986	3.55443	3.3214	7.9949	3.17357
AGAP006222	0.139593	0.721439	0.999999	48.5363	60.1961	73.7544	67.5351	53.68	76.1658
AGAP006223	-0.410194	0.442771	0.999999	48.5363	19.3488	73.7544	42.071	14.8477	48.397
AGAP006224	0.324634	0.2155	0.999999	138.99	231.11	169.724	225.855	291.243	161.852
AGAP006225	0.366781	0.164106	0.999999	391.6	479.419	376.769	504.853	470.557	599.805
AGAP006226	0.0969808	0.698357	0.999999	178.702	147.266	242.59	189.32	198.73	215.01
AGAP006227	-0.172513	0.665322	0.999999	104.794	385.9	343.002	108.499	312.943	305.456
AGAP006228	0.159832	0.49113	0.999999	562.58	820.172	1275.15	655.423	1010.78	1267.84
AGAP006229	-0.00545865	0.975456	0.999999	1366.74	1601.65	1108.98	1474.7	1662.94	970.32
AGAP006231	-0.199596	0.224529	0.999999	1816.8	1623.15	1283.15	1345.17	1457.36	1271.02
AGAP006232	-0.0252643	0.905974	0.999999	757.829	661.082	875.278	670.922	798.348	777.526
AGAP006233	-0.160228	0.431295	0.999999	1122.95	910.466	999.683	916.706	1090.73	728.335
AGAP006234	0.141038	0.477866	0.999999	778.788	782.55	486.068	831.457	1040.48	449.061
AGAP006235	0.140423	0.452915	0.999999	551.549	630.984	455.855	595.637	700.125	509.359
AGAP006236	0.00937081	0.969261	0.999999	349.682	529.941	167.058	297.819	524.237	204.695
AGAP006237	-0.153068	0.378547	0.999999	229.445	312.805	211.488	213.677	264.974	195.175
AGAP006238	-0.105026	0.604419	0.999999	10233.4	10746.1	5799.94	8512.74	11028.4	5390.31
AGAP006239	0.182918	0.302463	0.999999	428.002	525.641	361.663	471.639	631.597	396.697
AGAP006240	0.063491	0.710847	0.999999	1136.19	1252.29	1523.96	1233.35	1314.59	1526.49
AGAP006241	0.0229551	0.909416	0.999999	6813.84	7022.52	3624.63	5547.84	7906.95	4078.84
AGAP006242	-0.841282	0.321448	0.999999	15.4434	18.2738	5.33164	16.607	2.28426	5.55375
AGAP006243	-0.0366244	0.77964	0.999999	971.83	944.864	1491.97	943.277	1002.79	1346.39
AGAP006244	-0.00126962	0.993344	0.999999	1598.39	1468.36	1249.38	1707.2	1552.15	1094.09
AGAP006245	0.125589	0.535311	0.999999	372.847	382.675	491.4	401.889	467.13	493.491
AGAP006246	-0.1085	0.541281	0.999999	1645.82	1346.89	2469.44	1413.81	1447.08	2169.93
AGAP006247	-0.0670572	0.679204	0.999999	1197.97	1089.98	1113.42	1079.45	1135.28	1029.03
AGAP006248	0.0512774	0.727661	0.999999	2201.78	2118.69	1593.27	2095.8	2443.01	1620.11
AGAP006249	0.0119333	0.951926	0.999999	437.93	355.802	813.964	421.818	357.486	858.452
AGAP006250	0.378442	0.0905741	0.999999	261.434	277.332	207.045	318.854	420.303	240.398
AGAP006251	-0.266611	0.144188	0.999999	1582.95	1461.91	1003.24	1106.03	1248.35	964.766
AGAP006252	NA	NA	NA	0	0	0	0	0	0
AGAP006253	NA	NA	NA	0	0	0	0	0	0
AGAP006254	-0.0876602	0.589354	0.999999	3098.6	2728.17	4032.5	3076.72	2516.11	3659.13
AGAP006255	-0.0330824	0.84189	0.999999	629.869	599.811	666.455	551.352	566.496	756.897
AGAP006256	-0.540098	0.6457	0.999999	25.3713	16.124	24.881	12.1785	12.5634	33.3225
AGAP028399	3.03532	0.0139754	0.999999	2.2062	0	1.77721	7.74993	0	39.6697
AGAP028454	0.6	0.569777	0.999999	3.3093	11.8242	4.44303	14.3927	2.28426	23.0084
AGAP006257	0.0692276	0.84609	0.999999	164.362	126.842	112.853	182.677	78.8069	186.447
AGAP006258	-0.0808005	0.80988	0.999999	239.372	84.9195	317.233	226.962	79.949	299.109
AGAP006259	0.0670076	0.794427	0.999999	2818.42	3885.87	1322.25	3158.65	3460.65	1551.88
AGAP006260	-0.0875966	0.743786	0.999999	1961.31	2149.86	2177.09	2181.05	1396.82	2254.03
AGAP006261	-0.989387	0.485061	0.999999	9.92789	3.22479	9.77467	3.3214	3.42638	5.55375
AGAP006262	0.774303	0.552317	0.999999	6.61859	1.07493	0.888607	4.42853	4.56851	2.38018
AGAP006263	0.0874944	0.71204	0.999999	14266.4	18584.5	22529.7	21124.1	14009.3	23889.9
AGAP006264	0.131892	0.567265	0.999999	1000.51	1265.19	752.65	1274.31	1143.27	887.807
AGAP006265	0.109044	0.755696	0.999999	47.4332	54.8215	56.8708	74.1779	52.5379	49.1904
AGAP006266	-0.0739522	0.551232	0.999999	6404.59	5313.38	4569.22	6821.04	4544.53	4278.77
AGAP006267	NA	NA	NA	0	0	0	0	0	0
AGAP006268	NA	NA	NA	0	0	0	0	0	0
AGAP006269	-0.0270712	0.86026	0.999999	561.477	620.235	753.539	560.209	550.506	802.914
AGAP006270	-0.117076	0.47648	0.999999	488.673	411.699	805.078	442.853	422.587	682.318
AGAP006271	NA	NA	NA	0	0	0	0	0	0
AGAP006272	0.0449098	0.859507	0.999999	607.807	724.503	286.131	633.28	749.236	291.175
AGAP006273	0.19664	0.255289	0.999999	349.682	396.649	517.169	478.281	408.882	554.582
AGAP006274	-0.126958	0.816948	0.999999	77.2169	39.7724	77.3088	112.928	23.9847	53.1574
AGAP006275	NA	NA	NA	0	0	0	0	0	0
AGAP006276	3.09935	0.300158	0.999999	0	0	0.888607	4.42853	1.14213	0
AGAP006277	-0.931873	0.373422	0.999999	14.3403	18.2738	5.33164	14.3927	1.14213	9.52072
AGAP006278	-0.130428	0.761077	0.999999	7570.57	4687.77	9084.23	6556.44	4807.22	8041.04
AGAP006279	-0.0289554	0.896817	0.999999	2179.72	2486.31	1549.73	1947.45	2462.43	1611.38
AGAP006280	-0.196302	0.427002	0.999999	452.27	349.353	1770.1	355.39	354.06	1493.96
AGAP006281	0.0974561	0.72071	0.999999	1702.08	1772.56	749.096	2021.62	1829.69	726.748
AGAP006282	-0.249614	0.49983	0.999999	150.021	125.767	127.071	109.606	102.792	137.257
AGAP013248	0.543732	0.565016	0.999999	5.51549	9.67438	4.44303	7.74993	10.2792	8.72733
AGAP006283	0.903285	0.331912	0.999999	8.82479	23.6485	46.2076	39.8568	33.1217	38.0829
AGAP006321	-3.56716	0.0740344	0.999999	4.41239	1.07493	0.888607	0	0	0.793393
AGAP006323	0.12263	0.648701	0.999999	1597.29	1794.06	853.951	1679.52	1820.55	1085.36
AGAP006324	0.682275	0.302791	0.999999	31.9899	22.5735	9.77467	49.821	33.1217	19.0414
AGAP006325	2.26895	0.522908	0.999999	0	0	0	4.42853	0	0
AGAP006327	-0.0419334	0.886076	0.999999	626.56	1241.55	1634.15	511.495	1243.78	1772.44
AGAP006328	0.034934	0.828936	0.999999	859.314	819.097	767.756	856.921	896.571	753.724
AGAP006330	0.0368179	0.819862	0.999999	990.583	855.645	833.513	1014.13	824.617	919.543
AGAP006339	NA	NA	NA	0	0	0	0	0	0
AGAP006340	-0.00662993	0.964458	0.999999	824.015	617.01	1610.16	783.85	704.693	1479.68
AGAP006342	0.0637248	0.929518	0.999999	586.848	349.353	734.878	100.749	555.074	2327.82
AGAP006343	-0.168637	0.810356	0.999999	421.384	1136.2	2563.63	127.32	688.703	6624.83
AGAP006344	-0.133034	0.577879	0.999999	820.705	589.062	947.255	666.494	662.434	827.509
AGAP006345	0.0360511	0.98571	0.999999	5.51549	2.14986	0	4.42853	1.14213	0.793393
AGAP006346	0.0519719	0.756295	0.999999	809.674	729.878	1366.68	819.278	872.586	1243.25
AGAP006347	-0.618639	0.109342	0.999999	2647.44	908.317	1107.2	1102.7	740.099	1138.52
AGAP006348	NA	NA	NA	0	0	0	0	0	0
AGAP006349	0.227131	0.677691	0.999999	44.1239	217.136	175.944	107.392	191.878	193.588
AGAP006350	0.158112	0.56726	0.999999	259.228	384.825	159.061	421.818	328.933	160.265
AGAP006353	-0.0683054	0.680228	0.999999	3658.98	3292.51	3157.22	2937.22	3403.54	3325.11
AGAP006354	0.112132	0.627092	0.999999	1408.66	1767.19	721.549	1379.49	1993.01	833.063
AGAP006355	0.0822846	0.678752	0.999999	2173.1	1802.66	1033.45	1887.66	2208.88	1150.42
AGAP006356	0.142351	0.525351	0.999999	1073.32	1234.02	403.427	1192.38	1282.61	480.796
AGAP006357	-0.0435059	0.832443	0.999999	1391.01	1586.6	1026.34	1372.84	1400.25	1094.88
AGAP006358	0.315013	0.0787947	0.999999	871.448	823.397	996.128	1206.77	1168.4	952.865
AGAP006359	0.20885	0.349205	0.999999	824.015	710.529	510.06	863.564	986.799	534.747
AGAP006360	0.110746	0.572831	0.999999	1393.21	1403.86	2275.72	1635.24	1200.38	2856.22
AGAP006361	-0.154235	0.882188	0.999999	31.9899	6.44958	15.9949	24.3569	4.56851	16.6613
AGAP006362	0.227853	0.87911	0.999999	6.61859	1.07493	4.44303	11.0713	0	5.55375
AGAP006363	0.0285387	0.901568	0.999999	258.125	242.934	113.742	302.247	201.015	121.389
AGAP006364	0.0885828	0.448408	0.999999	2113.54	2021.94	1987.81	2302.84	2219.16	1995.38
AGAP013401	NA	NA	NA	0	0	0	0	0	0
AGAP006365	0.101857	0.566786	0.999999	1151.64	1053.43	1337.35	1164.7	1306.59	1324.17
AGAP006366	-0.068483	0.748393	0.999999	4992.62	4862.99	11056	5563.34	4630.19	9278.74
AGAP006367	0.154228	0.877493	0.999999	264.744	483.719	1133.86	160.534	960.53	810.055
AGAP006368	-0.334412	0.454244	0.999999	40.8147	44.0722	62.2025	32.1068	31.9796	55.5375
AGAP006369	0.041907	0.892412	0.999999	323.208	379.451	95.0809	350.961	254.695	138.844
AGAP006370	-0.0793219	0.739708	0.999999	880.273	1416.76	2171.75	1125.95	1101.01	1954.92
AGAP006371	0.230791	0.464696	0.999999	503.013	695.48	781.974	1204.56	483.12	683.905
AGAP006372	0.0873602	0.638013	0.999999	1671.19	1673.67	943.7	1833.41	1853.67	917.163
AGAP006373	-0.0265383	0.885991	0.999999	3310.4	2917.36	3375.82	3674.57	2542.38	3282.27
AGAP006374	-0.0761387	0.680627	0.999999	525.075	309.58	1179.18	458.353	324.364	1118.68
AGAP006375	0.156624	0.36872	0.999999	722.53	484.794	856.617	600.066	637.308	1070.29
AGAP006376	-0.143925	0.725257	0.999999	112.516	81.6947	201.714	86.3564	81.0911	192.001
AGAP028455	-0.104438	0.787161	0.999999	80.5262	90.2942	33.7671	84.1421	87.9439	24.5952
AGAP006377	-0.0177188	0.932707	0.999999	393.806	376.226	271.025	450.603	288.958	288.002
AGAP006378	-3.4311	0.0167176	0.999999	33.093	5.37465	2.66582	0	1.14213	1.58679
AGAP006379	-0.0706477	0.831943	0.999999	172.083	199.937	257.696	212.569	175.888	218.183
AGAP006380	0.0617015	0.878059	0.999999	750.107	1077.08	2940.4	998.634	1114.72	2733.24
AGAP006381	0.434468	0.725463	0.999999	1.1031	11.8242	2.66582	5.53566	1.14213	12.6943
AGAP006382	0.27092	0.141828	0.999999	164.362	179.513	404.316	224.748	226.141	423.672
AGAP006383	0.0499235	0.714272	0.999999	7099.54	7128.94	7350.56	6611.8	8221.04	7565.01
AGAP006384	0.0718869	0.811609	0.999999	73.9076	38.6975	141.288	53.1424	65.1013	138.844
AGAP006385	0.0513911	0.945393	0.999999	1804.67	11743.6	31897.4	1010.81	14505	48580.3
AGAP006386	0.0235912	0.89938	0.999999	601.189	422.448	799.746	555.781	496.826	781.492
AGAP006387	-0.176289	0.510132	0.999999	497.497	630.984	388.321	467.21	436.293	448.267
AGAP006388	0.0555442	0.831281	0.999999	644.21	620.235	869.057	653.208	671.571	879.08
AGAP006389	-0.0701001	0.737426	0.999999	5905.99	6548.48	5156.59	6160.09	5806.58	4821.45
AGAP006390	0.0214546	0.940037	0.999999	80.5262	119.317	216.82	88.5706	103.934	241.985
AGAP006391	0.00199306	0.99133	0.999999	1350.19	1345.81	1192.51	1158.06	1402.53	1347.98
AGAP006392	0.179691	0.453158	0.999999	216.207	249.384	167.058	247.998	296.953	176.927
AGAP006393	0.0864393	0.774154	0.999999	1953.59	2185.33	1211.17	2052.62	2297.96	1326.55
AGAP006394	0.267705	0.207518	0.999999	233.857	216.061	376.769	262.39	347.207	372.895
AGAP006395	-0.0858229	0.829099	0.999999	104.794	130.067	72.8658	130.642	99.3652	61.8847
AGAP006396	0.501294	0.173804	0.999999	78.32	42.9972	62.2025	131.749	65.1013	71.4054
AGAP006398	0.179692	0.780344	0.999999	2243.7	4348.1	10177.2	2116.84	6871.04	9750.01
AGAP006399	0.521368	0.562751	0.999999	5.51549	8.59945	14.2177	9.96419	10.2792	20.6282
AGAP006400	0.354417	0.72035	0.999999	112.516	943.789	3833.45	129.535	1571.57	4166.11
AGAP006402	-0.577934	0.229271	0.999999	52.9487	46.222	160.838	33.214	31.9796	111.075
AGAP006403	-0.153942	0.529589	0.999999	157.743	146.191	383.878	149.463	99.3652	434.78
AGAP006404	0.138188	0.44194	0.999999	3075.44	2904.46	1944.27	3086.69	4060.27	1792.28
AGAP006405	-0.0795064	0.883702	0.999999	25.3713	31.173	21.3266	37.6425	19.4162	18.248
AGAP028456	-0.985381	0.823084	0.999999	0	1.07493	0	0	0	0
AGAP006406	NA	NA	NA	0	0	0	0	0	0
AGAP006407	0.946373	0.108854	0.999999	14.3403	15.049	5.33164	35.4282	28.5532	7.14054
AGAP006408	0.175502	0.436521	0.999999	499.704	527.791	266.582	549.138	600.759	309.423
AGAP006409	-0.239436	0.239143	0.999999	418.074	417.073	441.638	331.033	422.587	338.779
AGAP006410	-0.105516	0.690049	0.999999	436.827	623.46	1284.04	512.602	395.176	1336.87
AGAP006411	0.0864618	0.8349	0.999999	35.2992	46.222	157.283	35.4282	45.6851	184.067
AGAP006412	0.159911	0.463062	0.999999	169.877	146.191	218.597	192.641	139.34	281.655
AGAP006413	-0.0506447	0.74923	0.999999	1696.57	1683.34	2085.56	1703.88	1603.55	1957.3
AGAP006414	0.185355	0.756678	0.999999	1721.94	4352.39	14933	1216.74	6280.56	17196
AGAP006415	0.174941	0.786644	0.999999	15.4434	33.3229	15.1063	29.8926	19.4162	20.6282
AGAP006416	0.200609	0.175322	0.999999	15483.1	15645.6	7544.27	17146.2	18189.5	8866.17
AGAP006417	-0.532112	0.541174	0.999999	5.51549	40.8474	80.8632	22.1427	46.8273	21.4216
AGAP006418	0.273437	0.788823	0.999999	11.031	1.07493	4.44303	15.4999	11.4213	0.793393
AGAP006419	0.210634	0.70664	0.999999	33.093	96.7438	135.957	70.8565	81.0911	100.761
AGAP006420	-0.242499	0.42833	0.999999	2165.38	5627.26	2779.56	1945.23	5108.74	2108.84
AGAP006421	0.112474	0.851522	0.999999	11914.6	17760	6439.73	15572.9	13104.8	8601.18
AGAP006422	-0.536043	0.172367	0.999999	2945.27	2503.51	4633.2	1771.41	1963.32	3359.23
AGAP006423	-0.024166	0.972425	0.999999	11.031	89.2193	499.397	5.53566	189.593	342.746
AGAP006424	0.497564	0.469164	0.999999	17.6496	81.6947	421.2	13.2856	230.71	415.738
AGAP006425	-0.439984	0.451776	0.999999	37.5054	23.6485	37.3215	25.4641	7.9949	47.6036
AGAP006426	-0.117081	0.7591	0.999999	454.477	213.911	353.666	325.497	185.025	405.424
AGAP006427	0.033192	0.878461	0.999999	3699.79	3436.55	4626.98	3714.43	3529.18	4817.48
AGAP006428	0.0459763	0.847574	0.999999	490.879	382.675	850.397	487.138	371.192	963.973
AGAP006430	0.271535	0.685363	0.999999	28.6806	41.9223	36.4329	43.1782	18.2741	64.2649
AGAP006431	-0.0423977	0.924692	0.999999	244.888	370.851	598.032	296.712	326.649	547.441
AGAP006432	NA	NA	NA	0	0	0	0	0	0
AGAP006433	NA	NA	NA	0	0	0	0	0	0
AGAP006434	NA	NA	NA	0	0	0	0	0	0
AGAP006435	1.90936	0.412578	0.999999	0	1.07493	0.888607	3.3214	2.28426	0.793393
AGAP006436	-0.00550599	0.973112	0.999999	610.014	478.344	1162.3	538.067	500.252	1236.11
AGAP028457	-0.0159689	0.993937	0.999999	0	5.37465	1.77721	5.53566	1.14213	0
AGAP006437	NA	NA	NA	0	0	0	0	0	0
AGAP006438	0.168684	0.388147	0.999999	1793.64	1774.71	1013.9	2038.23	1948.47	1159.15
AGAP006439	-0.0374901	0.936457	0.999999	367.332	247.234	290.574	350.961	232.994	314.184
AGAP006440	NA	NA	NA	0	0	0	0	0	0
AGAP006441	-0.0502648	0.743649	0.999999	7080.79	6400.14	6517.93	6052.69	6568.38	6756.54
AGAP006442	0.109284	0.810884	0.999999	7753.68	13471	12181	5901.02	20912.4	10436.3
AGAP006443	-2.60239	0.0170881	0.999999	9.92789	48.3719	8.88607	2.21427	7.9949	0.793393
AGAP006444	0.330514	0.48525	0.999999	49.6394	35.4727	42.6531	74.1779	35.406	51.5706
AGAP006445	0.0263817	0.893426	0.999999	1813.49	1652.17	1818.09	1783.59	1924.49	1647.08
AGAP006446	0.0819448	0.716246	0.999999	619.941	584.762	327.896	603.387	641.876	368.928
AGAP006447	0.346599	0.297655	0.999999	110.31	171.989	60.4253	176.034	177.03	76.1658
AGAP006448	-0.049139	0.724408	0.999999	414.765	456.846	769.533	398.568	467.13	710.087
AGAP006449	-0.146653	0.909937	0.999999	9.92789	9.67438	7.99746	0	10.2792	11.9009
AGAP006450	-1.1522	0.631837	0.999999	4.41239	3.22479	0	0	1.14213	1.58679
AGAP006451	0.00674329	0.973272	0.999999	276.878	266.583	374.992	275.676	250.126	410.184
AGAP006452	-0.0529597	0.774552	0.999999	3531.02	5007.03	2421.45	4347.71	3759.89	2341.3
AGAP006453	0.0972617	0.703124	0.999999	318.796	236.485	185.719	309.997	266.116	211.043
AGAP006454	-0.19582	0.353221	0.999999	263.641	204.237	390.987	184.891	172.461	430.019
AGAP006455	-1.4829	0.735321	0.999999	0	0	1.77721	0	0	0
AGAP006456	0.0023504	0.990155	0.999999	5842.01	6537.73	5843.48	5913.2	5824.85	6374.12
AGAP006457	0.355684	0.350005	0.999999	272.465	395.575	127.071	377.532	427.156	192.795
AGAP006458	0.226115	0.410451	0.999999	557.065	630.984	304.792	684.208	754.947	324.498
AGAP006459	-0.0425651	0.819183	0.999999	35091.8	25911.2	28724.2	29936.9	29038.6	28047.2
AGAP006460	0.00771699	0.957292	0.999999	2372.77	2091.82	3292.29	2308.37	2092.38	3433.81
AGAP006461	0.124967	0.450641	0.999999	1248.71	1192.1	1997.59	1558.84	1255.2	1955.71
AGAP006462	-0.0349231	0.812314	0.999999	4930.85	4494.29	3988.96	4757.35	4476	3855.1
AGAP006463	-1.067	0.291527	0.999999	6.61859	12.8992	28.4354	4.42853	2.28426	46.0168
AGAP006464	0.343069	0.560436	0.999999	29.7837	44.0722	71.0885	59.7852	45.6851	72.9922
AGAP006465	2.01762	0.502717	0.999999	0	0	1.77721	3.3214	0	4.76036
AGAP006466	-2.89306	0.503143	0.999999	8.82479	0	0	0	0	0
AGAP006467	-0.152874	0.503152	0.999999	429.105	524.566	786.417	426.246	308.375	911.609
AGAP006468	0.104088	0.963712	0.999999	0	0	4.44303	2.21427	0	1.58679
AGAP006469	0.13815	0.424264	0.999999	9231.83	8336.09	4693.62	10290.8	9601.87	4819.86
AGAP006470	0.266934	0.191655	0.999999	765.55	983.562	347.445	855.814	942.256	586.318
AGAP013092	-0.154373	0.50149	0.999999	13094.9	12785.2	17869.9	13018.8	10396.8	15771.9
AGAP006471	NA	NA	NA	0	0	0	0	0	0
AGAP006472	0.0100043	0.961087	0.999999	3721.85	2963.58	4844.68	3406.65	3128.29	5146.74
AGAP006473	0.0233981	0.860419	0.999999	3422.92	3046.35	3971.18	3342.43	3074.61	4249.42
AGAP006474	-0.202784	0.220185	0.999999	924.397	885.743	1035.23	703.029	754.947	1049.66
AGAP006475	0.12182	0.430104	0.999999	910.056	1069.56	1621.71	1201.24	1104.44	1540.77
AGAP006477	-0.233998	0.240401	0.999999	958.593	746.002	1076.1	639.923	677.282	1104.4
AGAP006478	-0.254	0.311213	0.999999	2273.49	1273.79	3527.77	1332.99	1434.51	3328.29
AGAP006479	0.0221029	0.860876	0.999999	1802.46	1625.3	2527.2	1758.13	1752.02	2512.68
AGAP006480	0.157592	0.659032	0.999999	10580.9	9139.06	8031.23	13150.5	9680.68	8378.23
AGAP006481	2.52484	0.560136	0.999999	0	0	0	6.6428	0	0
AGAP006482	-2.55084	0.555901	0.999999	0	0	4.44303	0	0	0
AGAP006483	-1.80268	0.155671	0.999999	16.5465	4.29972	20.438	1.10713	3.42638	4.76036
AGAP028657	-1.25301	0.759079	0.999999	0	0	2.66582	0	0	0
AGAP006485	-1.04947	0.81147	0.999999	1.1031	0	0	0	0	0
AGAP006486	-1.78057	0.683222	0.999999	0	0	1.77721	0	0	0
AGAP006487	-1.93049	0.654106	0.999999	1.1031	2.14986	0.888607	0	0	0.793393
AGAP006488	-0.809718	0.747454	0.999999	2.2062	0	1.77721	2.21427	1.14213	0
AGAP006489	-0.961503	0.827183	0.999999	0	1.07493	0	0	0	0
AGAP028656	0.535791	0.901258	0.999999	0	0	1.77721	0	0	3.96697
AGAP006490	0.0402766	0.923025	0.999999	131.269	138.666	205.268	194.855	101.649	171.373
AGAP006493	-0.0442647	0.860751	0.999999	120.238	85.9945	199.048	90.7849	94.7966	215.01
AGAP006494	-0.115302	0.773721	0.999999	9516.43	11184.7	3932.97	10015.1	7679.67	4306.54
AGAP006495	0.105183	0.767609	0.999999	1272.98	1228.65	338.559	1661.81	1074.74	353.06
AGAP006496	-0.117601	0.821521	0.999999	51.8456	42.9972	15.9949	50.9281	25.1268	23.8018
AGAP006497	0.281732	0.404408	0.999999	147.815	88.1443	31.1012	152.784	113.071	44.43
AGAP006498	0.0624323	0.988528	0.999999	0	2.14986	0	0	0	0.793393
AGAP006499	-0.271863	0.602413	0.999999	107.001	54.8215	137.734	92.9991	60.5328	92.827
AGAP006500	0.860655	0.836292	0.999999	0	0	1.77721	6.6428	0	0
AGAP006501	0.327549	0.634211	0.999999	20.9589	25.7983	42.6531	47.6067	26.269	26.9754
AGAP006502	0.398145	0.89233	0.999999	0	1.07493	2.66582	2.21427	0	1.58679
AGAP006503	1.48071	0.680043	0.999999	0	6.44958	0	1.10713	0	1.58679
AGAP006504	0.0320323	0.924579	0.999999	7743.75	7146.14	4815.36	10486.8	5180.69	4534.24
AGAP006505	-0.335523	0.701864	0.999999	37.5054	40.8474	8.88607	26.5712	43.4009	3.17357
AGAP006506	0.397572	0.264819	0.999999	2997.12	3046.35	2377.91	6084.8	2455.58	2874.46
AGAP006507	0.165381	0.592803	0.999999	2646.33	2533.61	3300.29	3825.14	1893.65	3901.12
AGAP006508	-0.0912834	0.555948	0.999999	977.345	824.472	2316.6	923.349	762.942	2187.39
AGAP006509	0.198781	0.169922	0.999999	1336.96	1174.9	875.278	1423.77	1473.35	994.915
AGAP006510	-0.179285	0.30681	0.999999	277.981	231.11	478.07	230.284	197.588	462.548
AGAP006511	0.0395631	0.821376	0.999999	2100.3	1379.14	2479.21	1834.52	1606.97	2642.79
AGAP006512	-0.293751	0.220572	0.999999	507.425	534.241	427.42	462.781	307.233	421.292
AGAP006513	-0.392786	0.281054	0.999999	251.506	298.831	446.081	243.569	138.198	410.184
AGAP006514	-0.477898	0.477159	0.999999	70.5983	97.8187	55.0936	60.8923	46.8273	88.8601
AGAP006515	0.114791	0.914811	0.999999	2.2062	6.44958	7.10885	6.6428	1.14213	17.4547
AGAP006516	0.025848	0.908008	0.999999	231.651	242.934	275.468	315.533	194.162	264.2
AGAP006517	-0.0445644	0.804828	0.999999	1257.53	1038.38	1204.95	1142.56	1053.04	1197.23
AGAP006518	0.0676049	0.65833	0.999999	1250.91	1344.74	1670.58	1382.81	1589.84	1492.37
AGAP006520	-0.0100101	0.970146	0.999999	458.889	311.73	1286.7	397.461	414.593	1149.63
AGAP006521	-0.147169	0.67835	0.999999	226.135	291.306	701.111	122.892	286.674	848.931
AGAP006522	-0.133443	0.356688	0.999999	3555.29	2906.61	3358.93	2961.58	2885.02	3091.85
AGAP006523	0.737454	0.601622	0.999999	1.1031	0	1.77721	1.10713	0	3.96697
AGAP006524	0.4443	0.70866	0.999999	23.1651	19.3488	13.3291	44.2853	26.269	11.9009
AGAP006525	0.509947	0.541528	0.999999	22.062	24.7234	14.2177	24.3569	36.5481	26.182
AGAP006526	-0.0371046	0.909308	0.999999	908.953	896.492	1376.45	915.599	846.317	1344.01
AGAP006527	NA	NA	NA	0	0	0	0	0	0
AGAP006528	-0.164405	0.436682	0.999999	461.095	418.148	553.602	476.067	295.811	538.714
AGAP006529	-0.0765413	0.743199	0.999999	523.972	489.094	670.01	488.246	495.684	609.326
AGAP013364	NA	NA	NA	0	0	0	0	0	0
AGAP006530	NA	NA	NA	0	0	0	0	0	0
AGAP013488	NA	NA	NA	0	0	0	0	0	0
AGAP006531	0.0995037	0.583217	0.999999	837.252	842.746	594.478	955.456	1030.2	508.565
AGAP006532	0.0282782	0.89996	0.999999	334.239	285.932	616.693	331.033	296.953	637.095
AGAP006533	-0.059979	0.699921	0.999999	1153.84	1237.25	862.837	1228.92	1119.29	786.253
AGAP006534	0.0174382	0.940133	0.999999	627.663	333.229	1585.27	451.71	443.146	1701.83
AGAP006535	0.0598024	0.836368	0.999999	136.784	180.588	145.732	203.712	127.918	165.819
AGAP006536	0.0204412	0.981716	0.999999	17.6496	16.124	3.55443	13.2856	20.5583	4.76036
AGAP006537	-0.398999	0.590402	0.999999	24.2682	9.67438	8.88607	17.7141	9.13703	4.76036
AGAP006539	-0.0235795	0.995731	0.999999	0	0	0	0	0	0
AGAP006540	0.0711596	0.939209	0.999999	6.61859	4.29972	4.44303	11.0713	4.56851	2.38018
AGAP006541	-0.0628476	0.781968	0.999999	314.383	342.903	306.569	269.033	330.075	319.738
AGAP006542	NA	NA	NA	0	0	0	0	0	0
AGAP006543	0.0120448	0.930877	0.999999	1531.1	1564.02	1688.35	1542.24	1517.89	1766.89
AGAP028608	-0.0626066	0.809924	0.999999	319.899	409.549	297.683	300.033	331.217	355.44
AGAP006546	0.0483139	0.841378	0.999999	878.067	1251.22	1117.87	1110.45	1090.73	1144.87
AGAP006547	0.0104563	0.973707	0.999999	90.4541	115.018	55.0936	89.6778	90.2281	69.8186
AGAP006548	-0.236324	0.427931	0.999999	13187.5	10280.6	21748.7	11043.6	7266.22	21143.9
AGAP006549	-0.736488	0.575321	0.999999	69.4952	56.9713	208.823	42.071	21.7004	141.224
AGAP006550	-3.64465	0.177664	0.999999	5.51549	0	7.99746	0	0	0.793393
AGAP006551	-0.684692	0.705975	0.999999	4.41239	1.07493	5.33164	3.3214	1.14213	2.38018
AGAP006552	0.185611	0.924491	0.999999	3.3093	0	5.33164	7.74993	1.14213	1.58679
AGAP006553	-0.368956	0.856428	0.999999	1.1031	2.14986	1.77721	0	2.28426	2.38018
AGAP006554	0.8212	0.736115	0.999999	0	2.14986	0	2.21427	1.14213	0
AGAP006555	0.774111	0.782664	0.999999	0	0	1.77721	1.10713	0	1.58679
AGAP006556	0.92477	0.783959	0.999999	0	0	0	1.10713	0	0
AGAP006557	-0.775357	0.729502	0.999999	0	1.07493	2.66582	1.10713	0	0.793393
AGAP006558	0.726368	0.775383	0.999999	0	1.07493	0	2.21427	0	0
AGAP006559	-1.09123	0.644297	0.999999	1.1031	2.14986	0	1.10713	0	0
AGAP006560	0.807595	0.749209	0.999999	1.1031	0	0	0	1.14213	0.793393
AGAP006561	-0.985423	0.726715	0.999999	1.1031	0	0	0	0	0
AGAP006562	-0.0236784	0.995268	0.999999	0	0	0	0	0	0
AGAP006563	-0.0159052	0.994886	0.999999	2.2062	0	0	2.21427	0	0
AGAP006564	0.938132	0.76269	0.999999	0	0	0	0	0	0.793393
AGAP028429	-0.0193495	0.993924	0.999999	1.1031	0	0	1.10713	0	0
AGAP006566	-0.0237057	0.995402	0.999999	0	0	0	0	0	0
AGAP028428	-0.98309	0.664675	0.999999	1.1031	0	2.66582	1.10713	1.14213	0
AGAP006567	-1.88924	0.310303	0.999999	3.3093	3.22479	4.44303	1.10713	0	1.58679
AGAP006568	1.00483	0.54303	0.999999	3.3093	2.14986	3.55443	13.2856	2.28426	3.96697
AGAP006569	-0.204825	0.438049	0.999999	2376.07	1689.79	2743.13	2280.69	1497.33	2126.29
AGAP006570	0.258854	0.107538	0.999999	777.685	972.812	992.574	1083.88	1262.05	948.898
AGAP006571	-0.0680014	0.884182	0.999999	62.8766	45.1471	29.324	44.2853	51.3958	33.3225
AGAP006572	3.59962	0.40138	0.999999	0	0	0	5.53566	0	3.17357
AGAP006573	-0.0604012	0.675333	0.999999	1975.65	1908	1931.83	1888.77	1993.01	1706.59
AGAP006574	-0.110764	0.651421	0.999999	376.157	382.675	381.212	412.961	266.116	387.969
AGAP006575	0.217378	0.17676	0.999999	917.778	941.639	741.098	1090.53	1175.25	779.112
AGAP006576	-0.061816	0.626976	0.999999	1212.31	1638.19	1352.46	1152.53	1477.91	1385.26
AGAP006577	0.468838	0.44643	0.999999	28.6806	20.4237	14.2177	30.9997	43.4009	18.248
AGAP006578	0.0531584	0.986806	0.999999	0	2.14986	1.77721	0	1.14213	3.96697
AGAP006579	-0.403761	0.526705	0.999999	14.3403	37.6226	29.324	23.2498	11.4213	30.1489
AGAP006580	0.0210802	0.921748	0.999999	679.509	1039.46	425.643	730.708	1001.65	433.986
AGAP006581	1.29768	0.0456996	0.999999	9.92789	9.67438	6.22025	34.3211	23.9847	10.3141
AGAP006582	1.19502	0.267263	0.999999	3.3093	5.37465	1.77721	7.74993	14.8477	2.38018
AGAP006583	0.294467	0.823603	0.999999	11.031	11.8242	0	29.8926	4.56851	0
AGAP028458	-0.0236365	0.995721	0.999999	0	0	0	0	0	0
AGAP006584	1.60556	0.57257	0.999999	0	0	0	1.10713	1.14213	0
AGAP028459	-0.0236486	0.995719	0.999999	0	0	0	0	0	0
AGAP006585	-0.924908	0.747677	0.999999	6.61859	0	0	1.10713	0	0
AGAP006586	-1.67129	0.427175	0.999999	1.1031	1.07493	0	0	0	0
AGAP006587	-0.844229	0.847266	0.999999	1.1031	0	0	0	0	0
AGAP006588	0.553377	0.857565	0.999999	3.3093	0	0	1.10713	1.14213	0
AGAP028666	-1.0909	0.75806	0.999999	5.51549	1.07493	0	3.3214	0	0
AGAP028665	-0.02683	0.995142	0.999999	0	1.07493	0	0	0	0.793393
AGAP006590	0.207673	0.528309	0.999999	116.928	122.542	116.407	208.141	93.6545	135.67
AGAP006591	2.06149	0.206651	0.999999	1.1031	1.07493	0	7.74993	1.14213	1.58679
AGAP006592	0.105261	0.763779	0.999999	89.351	58.0463	98.6354	109.606	54.8222	103.141
AGAP006593	0.0704278	0.782853	0.999999	124.65	137.591	117.296	142.82	140.482	115.042
AGAP006594	0.0654483	0.821305	0.999999	413.662	343.978	502.951	470.531	316.37	542.681
AGAP006595	-0.27745	0.755332	0.999999	7.72169	19.3488	39.9873	6.6428	10.2792	38.0829
AGAP006596	-0.0235986	0.995728	0.999999	0	0	0	0	0	0
AGAP006597	-2.61559	0.532663	0.999999	3.3093	0	0	0	0	0
AGAP006598	-0.129324	0.559351	0.999999	558.168	391.275	656.68	543.602	293.527	674.384
AGAP006599	0.0736444	0.69399	0.999999	990.583	939.49	1390.67	1038.49	994.794	1459.84
AGAP006600	-0.0618373	0.74376	0.999999	827.324	1076.01	488.734	882.385	1001.65	431.606
AGAP006601	0.052386	0.753709	0.999999	2862.54	2868.99	2265.06	2925.04	2988.95	2373.83
AGAP006602	0.155634	0.516514	0.999999	1838.87	1628.52	1142.75	2327.19	1352.28	1434.46
AGAP006603	0.331518	0.311603	0.999999	526.178	586.912	448.746	732.922	510.531	665.657
AGAP006604	0.060367	0.732784	0.999999	2036.32	1521.03	1350.68	1926.41	1962.18	1285.3
AGAP006605	0.0226624	0.930967	0.999999	1693.26	1761.81	1357.79	1892.09	1656.09	1351.94
AGAP006606	0.0487147	0.769907	0.999999	325.414	254.759	543.827	298.926	280.964	593.458
AGAP006607	0.0144272	0.919913	0.999999	12069	11078.2	9823.55	11155.5	12337.3	9832.52
AGAP006608	-0.171641	0.473971	0.999999	360.713	327.854	578.483	266.819	304.948	572.83
AGAP006609	0.0342231	0.871208	0.999999	27189.2	25639.2	12851	28042.6	26906.3	12620.5
AGAP006610	-0.0307597	0.947605	0.999999	78.32	69.8705	207.045	91.892	63.9592	183.274
AGAP006611	0.00451973	0.987111	0.999999	1132.88	1503.83	493.177	1261.02	1368.27	500.631
AGAP006612	-0.136277	0.443272	0.999999	25607.3	20683.8	22907.4	20193	20533.2	22411.8
AGAP006613	-0.0488042	0.739679	0.999999	9626.74	7506.24	8707.46	8931.24	8436.9	7637.2
AGAP006614	0.0736812	0.649666	0.999999	10530.2	9694.8	13811.6	11124.5	10990.7	13613.8
AGAP006615	-0.0784251	0.521502	0.999999	3331.36	3483.85	3119.01	3280.43	3258.49	2878.43
AGAP006616	0.0918273	0.498958	0.999999	2073.83	2095.04	2744.02	2193.23	2361.92	2790.36
AGAP006617	0.0530349	0.782678	0.999999	426.899	463.295	433.64	467.21	510.531	397.49
AGAP006618	-0.0889387	0.835666	0.999999	518.456	1845.66	506.506	759.493	1456.21	416.532
AGAP006619	0.083687	0.752827	0.999999	1655.75	1429.66	718.883	1626.38	1644.66	748.963
AGAP006620	-0.0188163	0.917643	0.999999	611.117	497.693	289.686	515.924	544.795	304.663
AGAP006621	-0.0783885	0.638458	0.999999	413.662	352.577	542.05	378.639	320.938	552.995
AGAP006622	-0.0594254	0.96736	0.999999	0	9.67438	0	0	3.42638	1.58679
AGAP006623	0.108748	0.537677	0.999999	1076.62	1114.7	682.45	1181.31	1096.44	804.501
AGAP006624	0.0770225	0.582303	0.999999	1197.97	1150.18	1186.29	1347.38	1264.34	1120.27
AGAP006625	-0.0293737	0.878464	0.999999	1349.09	1469.43	2252.62	1561.06	1416.24	1949.37
AGAP006626	0.0603848	0.72654	0.999999	671.787	669.682	789.971	709.672	709.262	798.154
AGAP006627	0.0232572	0.94798	0.999999	157.743	153.715	85.3063	236.926	98.223	80.1327
AGAP006629	0.156583	0.491649	0.999999	610.014	491.243	486.957	677.565	604.186	484.763
AGAP006630	-0.0541176	0.780248	0.999999	3358.94	3730.01	3010.6	3440.97	3256.21	2968.88
AGAP006631	-0.44936	0.617798	0.999999	5.51549	6.44958	11.5519	8.85706	2.28426	6.34715
AGAP006632	0.166525	0.355747	0.999999	2358.42	1977.87	1693.68	2405.8	2604.05	1747.05
AGAP006633	0.0782834	0.878223	0.999999	55.1549	44.0722	69.3113	61.9994	38.8324	81.7195
AGAP006634	-0.0293776	0.936717	0.999999	173.186	82.7697	136.845	89.6778	135.913	150.745
AGAP006635	-0.271541	0.451175	0.999999	169.877	111.793	60.4253	156.106	81.0911	49.1904
AGAP006636	-0.251098	0.392778	0.999999	118.032	119.317	71.9771	101.856	93.6545	62.6781
AGAP006637	-0.379	0.308999	0.999999	126.856	311.73	71.9771	48.7138	239.847	99.9676
AGAP006638	-0.414609	0.132351	0.999999	1178.11	3735.38	2253.51	1077.24	1969.03	1972.38
AGAP006641	0.615185	0.737093	0.999999	5.51549	0	0.888607	2.21427	3.42638	2.38018
AGAP006642	0.38784	0.636914	0.999999	0	17.1989	18.6607	7.74993	12.5634	16.6613
AGAP006643	-0.0493885	0.914298	0.999999	135.681	289.156	578.483	142.82	250.126	579.177
AGAP006644	-0.252812	0.431273	0.999999	367.332	316.03	1033.45	304.462	236.421	937.791
AGAP006645	-0.134939	0.506125	0.999999	8723.3	10231.2	13281.1	8845.99	8187.92	12204
AGAP006646	0.00731423	0.979507	0.999999	163.259	128.992	255.03	168.284	117.639	267.374
AGAP006647	-0.00883476	0.955853	0.999999	938.737	997.536	1131.2	934.42	917.129	1203.58
AGAP006648	0.07854	0.678905	0.999999	574.714	595.512	550.936	585.673	644.16	590.285
AGAP006649	0.149737	0.557606	0.999999	1851	1877.9	1042.34	2084.73	1988.45	1213.1
AGAP006650	-0.0883996	0.644399	0.999999	784.303	1042.68	906.379	838.099	1000.5	754.517
AGAP006651	-0.122441	0.426791	0.999999	847.18	1208.22	801.523	712.993	1174.11	752.137
AGAP006652	-0.0472859	0.728334	0.999999	13447.9	11885.5	8984.7	12608	11755.9	8775.72
AGAP006653	0.134318	0.304876	0.999999	912.263	772.875	893.05	931.099	871.444	1022.68
AGAP006654	-0.493073	0.487957	0.999999	143.403	31.173	299.46	59.7852	35.406	367.341
AGAP006655	-0.454187	0.429546	0.999999	29.7837	12.8992	26.6582	12.1785	14.8477	21.4216
AGAP006656	-0.128104	0.608181	0.999999	478.745	463.295	221.263	393.032	339.212	286.415
AGAP006657	-0.217299	0.585434	0.999999	100.382	72.0204	34.6557	66.428	58.2485	41.2565
AGAP006658	0.145498	0.53865	0.999999	446.755	547.14	192.828	472.746	599.617	228.497
AGAP006659	-0.016928	0.922637	0.999999	1049.05	925.515	949.921	879.063	1031.34	984.601
AGAP006660	-0.0739594	0.620194	0.999999	7086.31	6074.43	9837.77	6370.44	6410.77	8942.34
AGAP006661	-0.478187	0.0621982	0.999999	404.837	455.771	273.691	244.676	318.654	238.018
AGAP006662	-0.0203207	0.906303	0.999999	873.654	1003.99	705.554	914.492	944.54	687.079
AGAP006663	-0.359257	0.139605	0.999999	848.283	978.187	343.891	511.495	724.109	368.135
AGAP006664	0.29835	0.672447	0.999999	27.5775	33.3229	56.8708	8.85706	73.0962	69.0252
AGAP006665	-0.00769981	0.962341	0.999999	1895.12	1700.54	2064.23	1916.45	1644.66	2074.72
AGAP006666	NA	NA	NA	0	0	0	0	0	0
AGAP006667	NA	NA	NA	0	0	0	0	0	0
AGAP006668	-0.068963	0.723645	0.999999	2516.17	2282.08	3406.92	2140.09	2186.03	3732.12
AGAP006669	0.164146	0.296116	0.999999	921.087	637.434	1571.95	1017.45	783.5	1637.56
AGAP006670	-0.650823	0.0570986	0.999999	3247.52	1295.29	1430.66	1056.2	1139.84	1422.55
AGAP006671	-0.0295298	0.917776	0.999999	568.096	593.362	170.613	520.352	606.47	172.96
AGAP006672	0.999526	0.807547	0.999999	0	0	0	0	0	0.793393
AGAP006673	NA	NA	NA	0	0	0	0	0	0
AGAP006674	-15.2513	0.000414262	0.562798	6.61859	0	0	0	0	0
AGAP006675	NA	NA	NA	0	0	0	0	0	0
AGAP006676	-4.48487	0.0346157	0.999999	4.41239	2.14986	4.44303	0	0	0
AGAP006677	NA	NA	NA	0	0	0	0	0	0
AGAP006678	0.237402	0.213022	0.999999	1026.98	863.169	1433.32	1180.2	1037.05	1701.83
AGAP006680	-0.0653484	0.814875	0.999999	1718.63	1963.9	964.138	1782.48	1596.7	1046.49
AGAP006681	0.25115	0.220389	0.999999	541.621	472.97	1020.12	632.173	641.876	1098.85
AGAP006682	0.147862	0.438652	0.999999	622.148	658.933	628.245	688.637	870.302	566.483
AGAP006683	0.0509564	0.751144	0.999999	723.633	837.371	956.141	827.028	772.079	995.709
AGAP006684	0.0265707	0.836282	0.999999	1548.75	1559.72	1225.39	1517.88	1813.7	1132.97
AGAP006685	-0.177835	0.377836	0.999999	329.827	369.776	488.734	291.176	287.816	499.838
AGAP006686	0.0196957	0.86355	0.999999	6866.79	6462.48	6051.41	7501.93	6118.38	6100.4
AGAP006687	0.0665152	0.670846	0.999999	801.953	884.668	482.513	845.849	914.845	509.359
AGAP006688	-0.127268	0.501649	0.999999	2220.54	2264.88	2551.19	1926.41	1982.73	2531.72
AGAP006689	-0.571651	0.319561	0.999999	23.1651	23.6485	51.5392	21.0355	21.7004	20.6282
AGAP006690	0.223968	0.673064	0.999999	161.052	264.433	858.394	179.356	434.009	808.468
AGAP006691	1.71408	0.695328	0.999999	0	0	0	0	3.42638	0
AGAP006696	0.100706	0.703952	0.999999	1542.13	1518.88	702.888	1665.13	2053.55	533.16
AGAP006697	NA	NA	NA	0	0	0	0	0	0
AGAP028460	-0.0235986	0.995728	0.999999	0	0	0	0	0	0
AGAP006698	0.56464	0.0772899	0.999999	138.99	182.738	21.3266	232.498	203.299	39.6697
AGAP006699	0.0698347	0.849991	0.999999	317.692	217.136	512.726	383.068	157.614	578.384
AGAP006700	-3.71349	0.182186	0.999999	13.2372	4.29972	0	0	0	0.793393
AGAP006701	0.0375958	0.782554	0.999999	1726.35	1645.72	1393.34	1698.34	1742.89	1447.15
AGAP006702	0.0772954	0.597703	0.999999	4297.67	3588.12	5725.29	4234.78	4028.29	6078.19
AGAP006703	-0.061123	0.988714	0.999999	0	0	1.77721	0	2.28426	0
AGAP006704	0.935695	0.831856	0.999999	0	0	0	0	1.14213	0
AGAP006705	-0.142624	0.82643	0.999999	27.5775	20.4237	32.8785	29.8926	31.9796	10.3141
AGAP006706	NA	NA	NA	0	0	0	0	0	0
AGAP006707	0.518638	0.518451	0.999999	30.8868	504.143	2253.51	59.7852	611.039	3184.68
AGAP006708	0.741393	0.542106	0.999999	3.3093	4.29972	2.66582	6.6428	3.42638	6.34715
AGAP006709	-0.561257	0.374958	0.999999	315.486	9126.16	31850.3	214.784	5486.78	24138.2
AGAP006710	0.0770484	0.919142	0.999999	287.909	7212.79	17878.8	296.712	7331.32	19731.7
AGAP006711	0.263302	0.723257	0.999999	282.393	8845.61	31555.3	569.066	11230.5	29795.9
AGAP006712	-0.296755	0.158415	0.999999	475.436	365.476	369.66	326.604	375.76	287.208
AGAP006713	-0.133625	0.532385	0.999999	751.21	1179.2	757.982	725.172	1067.89	664.864
AGAP029046	-0.0962233	0.798761	0.999999	178.702	404.174	524.278	187.105	326.649	510.152
AGAP006714	0.130093	0.556805	0.999999	356.301	339.678	531.387	425.139	398.603	488.73
AGAP006715	0.0740907	0.789418	0.999999	565.89	527.791	972.136	678.672	456.851	1126.62
AGAP006716	-1.06641	0.794079	0.999999	0	0	6.22025	2.21427	0	0
AGAP006717	-0.215932	0.836178	0.999999	5.51549	6.44958	5.33164	4.42853	5.71064	4.76036
AGAP006718	0.316489	0.256778	0.999999	332.033	306.355	406.982	427.353	415.735	464.929
AGAP006719	0.100708	0.656679	0.999999	537.209	826.622	869.057	752.85	802.916	810.848
AGAP006720	-1.21973	0.303235	0.999999	2.2062	7.52452	7.99746	2.21427	1.14213	4.76036
AGAP006721	-0.0666469	0.842002	0.999999	191.939	158.015	93.3037	228.069	115.355	89.6535
AGAP006722	NA	NA	NA	0	0	0	0	0	0
AGAP006723	-0.0436204	0.916874	0.999999	199.661	399.874	699.334	271.248	254.695	679.145
AGAP006724	-0.33694	0.41124	0.999999	86.0417	234.335	200.825	64.2137	175.888	170.58
AGAP006725	0.0951447	0.641984	0.999999	420.281	415.998	306.569	424.032	422.587	365.754
AGAP006726	-0.0936635	0.700306	0.999999	221.723	304.205	250.587	252.426	274.111	203.109
AGAP006727	0.13905	0.443301	0.999999	346.373	377.301	374.992	381.961	420.303	407.804
AGAP006728	-0.196334	0.659584	0.999999	35.2992	53.7465	19.5493	36.5354	27.4111	23.8018
AGAP006729	0.432336	0.24788	0.999999	350.785	1199.62	914.376	1056.2	1008.5	1078.22
AGAP006730	0.153756	0.284154	0.999999	334.239	320.329	504.729	375.318	346.065	571.243
AGAP006731	-0.609057	0.243043	0.999999	62.8766	103.193	348.334	68.6422	97.0809	132.497
AGAP006732	NA	NA	NA	0	0	0	0	0	0
AGAP006733	-0.0671077	0.619712	0.999999	15168.7	13459.2	10223.4	13476	13816.3	9736.52
AGAP006734	0.0651936	0.886039	0.999999	68.3921	109.643	35.5443	89.6778	67.3856	51.5706
AGAP006735	0.892602	0.761638	0.999999	0	2.14986	0.888607	0	7.9949	0
AGAP006736	0.350147	0.432878	0.999999	145.609	237.56	64.8683	128.427	312.943	148.365
AGAP028461	0.0303555	0.89412	0.999999	2679.43	2548.66	1861.63	2212.05	2889.58	2119.95
AGAP006737	NA	NA	NA	0	0	0	0	0	0
AGAP006738	-0.0235843	0.99573	0.999999	0	0	0	0	0	0
AGAP006739	-0.0235936	0.995729	0.999999	0	0	0.888607	1.10713	0	0
AGAP006740	-0.0264063	0.903178	0.999999	3854.23	3185.02	3313.61	4032.18	3031.21	3151.36
AGAP028400	-0.521104	0.425599	0.999999	14.3403	58.0463	33.7671	11.0713	30.8375	26.9754
AGAP006741	-0.243963	0.524114	0.999999	603.395	680.431	825.516	556.888	422.587	906.055
AGAP006743	-0.504419	0.644319	0.999999	35.2992	1.07493	6.22025	7.74993	9.13703	11.1075
AGAP006744	-0.0954938	0.813165	0.999999	45.227	64.4958	51.5392	59.7852	42.2587	47.6036
AGAP006745	-0.167922	0.440114	0.999999	294.527	152.64	349.222	239.141	131.345	349.886
AGAP006746	-0.129287	0.730243	0.999999	120.238	148.34	86.1949	136.177	78.8069	94.4138
AGAP006747	-0.0562157	0.740203	0.999999	2249.22	1630.67	2029.58	1782.48	1608.12	2311.15
AGAP006748	-0.0322495	0.89447	0.999999	441.239	350.427	316.344	355.39	467.13	271.341
AGAP006749	0.145668	0.418868	0.999999	619.941	691.181	381.212	711.886	703.551	445.887
AGAP006750	0.0583874	0.743181	0.999999	1717.52	1306.04	2323.71	1661.81	1447.08	2476.97
AGAP028759	NA	NA	NA	0	0	0	0	0	0
AGAP028241	NA	NA	NA	0	0	0	0	0	0
AGAP006752	NA	NA	NA	0	0	0	0	0	0
AGAP028760	-0.0235795	0.995731	0.999999	0	0	0	0	0	0
AGAP028354	0.920309	0.834507	0.999999	0	0	0	0	0	0.793393
[truncated: 11,109 more rows]
