# Supplementary material for: Exposure of Anopheles mosquitoes to trypanosomes reduces reproductive fitness and enhances susceptibility to Plasmodium
Source: PLoS Negl Trop Dis. 2020 Feb 7;14(2):e0008059. doi: 10.1371/journal.pntd.0008059 (PMC7032731; doi:10.1371/journal.pntd.0008059)
Supplement: S3 Table — For each gene, differential expressions between T. b. brucei-infected and naive feeding backgrounds are expressed in Log2 fold change, p-values and adjusted p-values (padj) to highlight statistical difference. The count values are noted for each gene and for each three biological replicates: NaiveMouse_1 = mosquito fed on naive mouse for the first biological replicate; TrypaMouse_1 = mosquito fed on T. b. brucei-infected mouse for the first biological replicate. (XLS) [file pntd.0008059.s008.xls]

## Sheet: comparison2_TB.48H_vs_NI.48H.ts
VectorBase ID	log2FoldChange	pvalue	padj	NaiveM_4	NaiveM_5	NaiveM_6	TRYPA_4	TRYPA_5	TRYPA_6
AGAP001116	1.659	2.76342e-11	3.37884e-07	273.578	269.436	373.94	558.67	828.211	1825.22
AGAP002911	21.2928	4.22642e-09	2.58382e-05	0	0	0	22.0528	0	0
AGAP002068	1.95349	7.48261e-08	0.000304966	19.3341	18.8316	25.4381	61.564	84.8225	99.4828
AGAP010510	-1.28903	9.32734e-07	0.00285114	5475.42	2862.4	8007.07	2132.69	1110.32	3530.41
AGAP003387	-0.653997	8.25752e-06	0.0184877	23341.1	22342.9	7111.65	14640.3	14552.3	4468.5
AGAP003471	16.2597	1.20955e-05	0.0184877	0	0	0	0	0	4.11086
AGAP004455	1.19033	1.01979e-05	0.0184877	97.6372	92.7092	186.546	324.359	121.992	453.839
AGAP011347	-1.55502	1.20963e-05	0.0184877	678.627	1070.5	1917.19	400.625	524.184	253.229
AGAP005795	-0.824531	1.85396e-05	0.0188903	185.607	309.996	376.484	100.156	174.41	221.164
AGAP006177	0.962316	1.75373e-05	0.0188903	517.187	761.954	399.379	821.466	1389.56	1036.76
AGAP011067	1.57934	1.43226e-05	0.0188903	60.9024	36.2145	48.3324	79.0224	216.345	149.635
AGAP009065	-3.55613	1.71269e-05	0.0188903	1323.42	702.562	2516.68	312.414	56.2307	95.3719
AGAP007035	1.94935	2.05893e-05	0.019365	32.868	5.79432	24.5902	53.2942	64.8082	112.638
AGAP010650	-1.83582	2.80519e-05	0.0244994	1501.29	1244.33	4798.48	631.261	675.721	501.525
AGAP010047	1.87691	4.76301e-05	0.0388249	35.7681	50.7003	78.0103	40.4301	363.117	284.471
AGAP006525	-3.12125	9.98163e-05	0.0741046	1474.23	641.721	4477.96	363.871	51.4653	312.425
AGAP028406	2.0036	0.000106527	0.0741046	18.3674	15.9344	48.3324	112.102	87.6817	76.462
AGAP009219	15.6206	0.000109093	0.0741046	0	0	0	0	9.53062	0
AGAP003971	-16.6265	0.000127096	0.0817895	2.90012	0	0	0	0	0
AGAP007851	0.795909	0.000136482	0.0834381	1270.25	1199.43	1403.34	2379.86	2220.63	2049.67
AGAP005664	-14.0056	0.000153358	0.0892906	0.966705	0	0	0	0	0
AGAP009706	-16.3059	0.000184437	0.102505	4.83353	0	0	0	0	0
AGAP011230	3.04839	0.000211725	0.103682	9.66705	0	1.69588	22.9716	27.6388	18.9099
AGAP008139	15.4117	0.000211994	0.103682	0	0	0	2.7566	0	0
AGAP009592	-2.2037	0.00020445	0.103682	50.2687	94.1578	326.456	6.43206	22.8735	155.39
AGAP002191	-1.09548	0.000243333	0.110382	1882.18	3143.42	8972.87	1307.55	1683.11	2415.54
AGAP010657	7.66549	0.000243748	0.110382	0	4.34574	0	2.7566	2596.14	1.64434
AGAP006526	-1.18198	0.000267083	0.112952	2767.68	2488.66	11180.9	1360.84	1059.8	4679.8
AGAP008204	-0.666579	0.000267901	0.112952	916.437	896.672	821.651	595.425	578.509	493.303
AGAP006546	-0.87295	0.000278958	0.113355	2454.47	1925.16	3638.5	1465.59	1587.8	1262.03
AGAP028140	5.481	0.000287398	0.113355	0	0	0	6.43206	18.1082	4.93303
AGAP000274	1.29789	0.000375969	0.143655	100.537	37.6631	71.2268	102.913	232.547	178.411
AGAP004128	-15.2239	0.000425855	0.157786	0	5.79432	0	0	0	0
AGAP007980	2.80553	0.00046541	0.16737	5.80023	1.44858	5.93556	12.8641	7.6245	94.5497
AGAP007073	15.1921	0.000490975	0.171519	0	0	0	2.7566	0	0
AGAP005620	0.767236	0.000539073	0.177602	144.039	201.353	161.956	198.475	395.521	282.827
AGAP002725	-0.838374	0.000551965	0.177602	338.347	225.979	442.623	210.42	133.429	217.876
AGAP007759	0.826937	0.000539482	0.177602	214.609	144.858	112.776	257.282	337.384	230.208
AGAP006674	14.7487	0.000657202	0.195991	0	0	0	0	0	2.46652
AGAP001194	0.816096	0.000641779	0.195991	97.6372	47.8032	129.734	157.126	119.133	201.432
AGAP028554	1.43533	0.000631076	0.195991	150.806	157.895	86.4896	126.803	555.635	409.442
AGAP004981	0.896521	0.000798477	0.201119	51.2354	63.7376	43.2448	94.6431	109.602	87.1502
AGAP005103	0.547917	0.000699144	0.201119	1630.83	1177.7	1037.88	2538.83	1924.23	1251.35
AGAP005440	1.4834	0.000747097	0.201119	17.4007	2.89716	58.5077	30.3226	32.4041	145.524
AGAP005987	1.47289	0.000853998	0.201119	209.775	108.644	206.897	286.686	609.96	410.264
AGAP028402	14.4723	0.000855334	0.201119	0	0	0	0	0	1.64434
AGAP003267	0.94312	0.000738567	0.201119	87.0035	44.906	132.278	136.911	124.851	219.52
AGAP004566	2.80555	0.00080757	0.201119	2.90012	2.89716	0.847938	11.0264	33.3572	7.39955
AGAP028550	5.53787	0.000846264	0.201119	0	0	0.847938	13.783	21.9204	3.28869
AGAP008178	-5.2019	0.000802688	0.201119	0.966705	62.289	0.847938	0	0	0
AGAP009408	14.5475	0.000759646	0.201119	0	0	0	0	3.81225	0
AGAP009856	14.7349	0.000758709	0.201119	0	0	0	0	0	0.822172
AGAP003733	0.840105	0.000919817	0.206258	96.6705	92.7092	106.84	128.641	203.002	203.076
AGAP028120	2.40794	0.000913418	0.206258	4.83353	1.44858	11.0232	8.26979	35.2633	59.1964
AGAP008685	-1.12013	0.000944669	0.206258	58.0023	126.027	60.2036	30.3226	41.9347	34.5312
AGAP009374	1.31448	0.000937195	0.206258	71.5362	57.9432	21.1984	128.641	133.429	73.1733
AGAP005592	14.3633	0.00100545	0.212064	0	0	0	0	0	2.46652
AGAP002992	0.609583	0.00101298	0.212064	649.626	906.812	848.785	1087.94	1177.98	1418.25
AGAP008368	1.22402	0.00104063	0.212064	257.144	202.801	214.528	341.818	642.364	587.031
AGAP000284	1.01614	0.00103124	0.212064	30.9346	56.4947	73.7706	55.1319	110.555	166.079
AGAP009054	1.17627	0.00109125	0.218733	238.776	195.558	248.446	389.599	504.17	656.093
AGAP005625	0.89464	0.00114635	0.222482	515.254	611.301	674.11	640.449	1083.63	2031.59
AGAP009859	1.33678	0.0011403	0.222482	700.861	1044.43	725.835	903.245	2954.49	2505.16
AGAP012032	1.63589	0.00122003	0.233082	9.66705	50.7003	36.4613	33.998	117.227	151.28
AGAP001243	1.75219	0.00125915	0.236856	21.2675	27.523	78.8582	33.998	180.129	240.896
AGAP007038	1.31171	0.00128033	0.23719	26.101	30.4202	60.2036	79.0224	122.945	83.8615
AGAP005101	2.72276	0.00140403	0.256225	4.83353	0	3.39175	18.3773	16.2021	16.4434
AGAP006258	1.09888	0.00148759	0.261487	73.4696	59.3918	100.905	122.209	128.663	252.407
AGAP006829	1.50008	0.00150131	0.261487	7.73364	14.4858	13.567	22.9716	13.3429	78.9285
AGAP013120	0.893487	0.00147126	0.261487	110.204	66.6347	61.8994	127.722	159.161	141.414
AGAP028544	-1.3129	0.00151841	0.261487	651.559	640.273	804.693	373.059	246.843	178.411
AGAP006419	1.89375	0.00162462	0.274637	0.966705	30.4202	23.7423	31.2414	36.2164	115.926
AGAP010431	0.913522	0.00163969	0.274637	85.0701	70.9805	88.1855	141.505	153.443	159.501
AGAP028494	1.22737	0.00172755	0.285443	147.906	140.512	163.652	122.209	553.729	440.684
AGAP005972	-0.429282	0.00180787	0.293922	12566.2	18230.4	10363.5	11018.1	11691.2	7508.89
AGAP010058	2.51472	0.00182695	0.293922	6.76694	0	15.2629	19.2962	23.8265	62.4851
AGAP012198	-0.649737	0.00186162	0.295611	2418.7	3202.81	1226.12	2211.71	1821.3	609.229
AGAP007237	0.82613	0.00195978	0.305887	177.874	112.989	119.559	187.449	277.341	254.873
AGAP001127	1.38194	0.00197637	0.305887	76.3697	112.989	139.91	87.2922	366.929	568.121
AGAP006788	1.77748	0.00206243	0.315216	30.9346	44.906	7.63144	95.562	182.988	23.0208
AGAP012254	-1.19187	0.00212115	0.320189	841.034	476.583	2530.25	511.808	401.239	534.412
AGAP007536	-0.583746	0.0021742	0.324195	1161.98	1254.47	729.226	1063.13	676.674	434.929
AGAP005837	1.13054	0.00222948	0.324951	169.173	185.418	214.528	211.339	317.37	804.084
AGAP009215	2.11724	0.00223243	0.324951	15.4673	13.0372	13.567	11.0264	94.3531	90.4389
AGAP005222	1.52441	0.00230021	0.327031	38.6682	8.69149	21.1984	46.8621	79.1041	60.8407
AGAP003205	1.17813	0.00228055	0.327031	19.3341	26.0745	145.845	24.8094	45.747	513.857
AGAP005866	0.991889	0.00255153	0.358592	33.8347	42.0088	66.1391	48.6999	112.461	129.081
AGAP001124	2.9478	0.00262356	0.36043	10.6338	0	43.2448	11.9453	77.198	174.3
AGAP013221	1.39396	0.00261332	0.36043	355.748	223.081	200.113	345.493	1172.27	478.504
AGAP003115	0.941017	0.00266174	0.361612	73.4696	44.906	52.5721	158.964	110.555	70.7068
AGAP002906	-0.471991	0.0028956	0.385404	1148.45	1127	918.316	764.496	707.172	810.661
AGAP000368	-0.57062	0.00289991	0.385404	742.43	837.28	1205.77	562.346	452.704	916.721
AGAP013245	1.20993	0.00312044	0.410254	69.6028	70.9805	44.9407	125.885	150.584	132.37
AGAP013365	1.08683	0.00317223	0.410643	2890.45	4312.43	3444.32	5218.24	12155.4	5349.87
AGAP010812	1.07916	0.00319057	0.410643	881.635	405.603	375.636	866.49	1051.23	1295.74
AGAP002547	-0.400141	0.00322911	0.411274	1354.35	1715.12	1075.18	1164.2	1156.06	809.839
AGAP007033	1.27076	0.00330409	0.416486	471.752	617.096	503.675	495.268	1601.14	1992.12
AGAP006370	0.70955	0.00338626	0.418065	471.752	337.519	501.979	564.183	580.415	1124.73
AGAP003096	1.6013	0.00339644	0.418065	24.1676	2.89716	8.47938	29.4037	25.7327	43.5751
AGAP011065	1.00733	0.00341919	0.418065	158.54	230.324	114.472	213.177	361.21	396.287
AGAP028518	-0.629704	0.00354316	0.428933	310.312	391.117	501.131	249.013	183.941	358.467
AGAP011738	-2.50545	0.00366896	0.439807	5.80023	52.1489	39.0051	4.59433	1.90612	11.5104
AGAP000790	1.31766	0.0039881	0.46887	46.4019	33.3174	49.1804	48.6999	129.616	134.836
AGAP001027	-0.558203	0.00395055	0.46887	2218.59	2352.5	2317.41	1717.36	1521.09	1413.31
AGAP003626	1.92326	0.00414097	0.477657	45.4352	10.1401	6.7835	54.2131	131.523	22.1986
AGAP012455	4.28594	0.00411436	0.477657	0.966705	0	0	10.1075	7.6245	4.93303
AGAP007407	0.914939	0.00423812	0.484294	37.7015	49.2518	60.2036	47.781	88.6348	157.857
AGAP001989	1.27638	0.00433777	0.484961	1446.19	3194.12	852.177	3106.68	9624.02	1601.59
AGAP010771	1.6758	0.00436294	0.484961	44.4684	8.69149	25.4381	42.2678	80.0572	83.8615
AGAP000214	0.928349	0.00431684	0.484961	58.969	30.4202	51.7242	86.3733	105.79	78.1063
AGAP006479	-0.360008	0.0044829	0.493806	1758.44	1528.25	2225.84	1295.6	1114.13	1951.01
AGAP003060	1.43345	0.00454131	0.495773	12.5672	7.24291	8.47938	29.4037	14.2959	32.8869
AGAP013184	1.18005	0.004674	0.503395	93.7704	105.746	63.5953	121.29	363.117	139.769
AGAP004662	0.906147	0.00472196	0.503395	40.6016	33.3174	48.3324	77.1847	101.978	55.9077
AGAP010662	1.86911	0.0047758	0.503395	46.4019	4.34574	51.7242	124.966	81.0103	36.1756
AGAP007993	-2.09448	0.00476293	0.503395	1346.62	753.262	3360.38	618.396	385.037	291.871
AGAP008245	-0.714911	0.0049221	0.514381	411.817	414.294	442.623	250.85	257.327	266.384
AGAP008177	3.52418	0.00504575	0.51844	0	0	1.69588	6.43206	8.57756	6.57737
AGAP001023	0.522958	0.00501603	0.51844	4705.92	4875.92	3618.15	6346.6	8626.16	4474.26
AGAP010815	1.23112	0.00513121	0.522828	1005.37	764.851	671.567	963.89	2517.04	2038.99
AGAP004373	0.485779	0.00531151	0.536726	343.18	247.707	474.845	379.491	368.835	788.463
AGAP012037	1.46383	0.00542232	0.543432	29.9679	7.24291	35.6134	33.0792	33.3572	134.014
AGAP004731	0.681515	0.00561966	0.554953	266.811	276.679	239.118	382.248	523.231	347.779
AGAP012059	0.709258	0.00562805	0.554953	139.206	140.512	105.144	196.637	225.876	196.499
AGAP006622	-3.51446	0.00567974	0.555569	3.86682	146.307	4.23969	0	1.90612	3.28869
AGAP005372	1.0825	0.00583607	0.562312	99.5707	99.9521	128.039	143.343	339.29	208.009
AGAP013282	-2.59644	0.00588664	0.562312	10.6338	31.8688	395.987	16.5396	17.1551	13.1547
AGAP012331	1.48379	0.00587435	0.562312	18.3674	8.69149	9.32731	20.215	47.6531	30.4204
AGAP005336	-0.471997	0.00606	0.571058	2608.17	2323.52	2292.82	1835.89	1649.75	1727.38
AGAP013468	-0.677652	0.00607161	0.571058	336.413	281.025	670.719	264.633	154.396	377.377
AGAP028636	0.783163	0.0061404	0.573119	398.283	250.605	395.139	446.569	542.292	855.881
AGAP003735	0.741621	0.00626377	0.575843	74.4363	166.587	187.394	188.367	165.833	342.023
AGAP012403	0.700813	0.00623762	0.575843	104.404	70.9805	226.399	157.126	168.692	277.894
AGAP012456	-2.75588	0.00632099	0.576767	28.0345	18.8316	7.63144	5.51319	0.953062	1.64434
AGAP006055	-0.558007	0.00641748	0.57696	2222.46	2235.16	1564.44	1630.07	1354.3	1089.38
AGAP003924	0.614328	0.00639708	0.57696	212.675	160.792	143.301	255.445	271.623	258.984
AGAP010415	1.29432	0.00658372	0.587585	82.17	139.064	91.5773	104.751	442.221	259.806
AGAP001413	0.686703	0.00665996	0.590082	102.471	104.298	52.5721	144.262	159.161	101.949
AGAP004788	0.58683	0.00729075	0.590875	1370.79	958.961	1540.7	1764.22	2133.91	1828.51
AGAP005952	1.38803	0.0073635	0.590875	34.8014	8.69149	55.1159	44.1055	71.4796	115.926
AGAP006088	0.616282	0.00672764	0.590875	226.209	485.275	193.33	414.408	575.649	337.09
AGAP006237	-0.43921	0.00771771	0.590875	568.423	677.936	406.162	423.597	476.531	311.603
AGAP007440	-0.454957	0.0068217	0.590875	3253.93	3279.59	2921.14	2440.51	1871.81	2574.22
AGAP001511	1.23025	0.00782871	0.590875	335.447	233.222	241.662	283.011	794.854	701.312
AGAP028479	1.6408	0.00698603	0.590875	14.5006	1.44858	6.7835	15.6207	24.7796	26.3095
AGAP003181	-0.546489	0.00753283	0.590875	2263.06	2229.37	1938.39	1900.21	1270.43	1280.94
AGAP003453	0.866332	0.00767293	0.590875	626.425	569.292	930.187	530.185	1291.4	2318.52
AGAP003546	-0.374169	0.00778074	0.590875	2947.48	2817.49	2853.31	2667.47	2009.05	2042.27
AGAP003972	-0.4067	0.00762304	0.590875	1242.22	1280.55	1095.54	928.054	823.445	966.052
AGAP010416	0.847181	0.00687302	0.590875	65.736	31.8688	54.268	85.4545	86.7286	96.1941
AGAP010728	-0.615991	0.00749967	0.590875	1072.08	1177.7	999.718	1001.56	603.288	574.698
AGAP010742	1.85993	0.00768856	0.590875	5.80023	0	14.4149	15.6207	31.451	24.6652
AGAP011231	4.39106	0.00781252	0.590875	0	0	0	0	10.4837	2.46652
AGAP011790	1.31587	0.00765507	0.590875	335.447	205.699	235.727	265.552	850.131	688.158
AGAP011948	0.655548	0.00764489	0.590875	4492.28	4594.9	2869.42	5585.78	7135.57	6017.47
AGAP008061	0.622054	0.00774452	0.590875	3490.77	4368.92	6206.9	3158.14	8383.13	12065.4
AGAP008091	0.665715	0.0068365	0.590875	115.038	63.7376	84.7938	147.937	108.649	156.213
AGAP008328	0.869649	0.00698385	0.590875	111.171	63.7376	122.951	133.235	121.992	299.271
AGAP008472	-0.406434	0.00703548	0.590875	1237.38	1364.56	932.731	1010.75	888.254	746.532
AGAP008796	-0.418799	0.0071295	0.590875	718.262	672.142	736.858	518.24	487.968	587.853
AGAP009982	0.674747	0.00738931	0.590875	786.898	593.918	874.224	928.973	1178.94	1414.96
AGAP010123	2.03129	0.00727209	0.590875	4.83353	40.5603	23.7423	7.35092	100.071	353.534
AGAP001197	-0.401562	0.00796473	0.59678	820.733	954.615	540.136	702.932	658.566	394.642
AGAP004500	-0.640995	0.00800458	0.59678	697.961	819.897	805.541	497.106	495.592	501.525
AGAP011371	1.46037	0.00816205	0.604833	21.2675	2.89716	23.7423	46.8621	30.498	48.5081
AGAP002654	-0.422231	0.00831634	0.612554	22893.5	25173.4	20387.8	20566	14353.1	16290.5
AGAP007312	0.703524	0.00839537	0.614672	1010.21	887.98	873.376	931.73	1677.39	1997.06
AGAP005853	-0.360192	0.0087425	0.617325	734.696	801.065	786.038	520.997	658.566	638.005
AGAP028399	-2.40627	0.00883552	0.617325	399.249	424.434	864.896	168.152	33.3572	298.448
AGAP006576	-0.332006	0.00878701	0.617325	1539.96	1909.23	1585.64	1257.93	1402.91	1322.05
AGAP002773	-2.02739	0.00877256	0.617325	14.5006	7.24291	26.2861	0.918865	0.953062	14.7991
AGAP003162	0.674709	0.00861234	0.617325	256.177	181.073	284.907	249.013	360.257	570.587
AGAP013148	-0.360121	0.00861513	0.617325	964.772	1118.3	697.853	742.443	877.77	546.744
AGAP012307	0.677487	0.00869017	0.617325	399.249	404.154	412.098	438.299	777.699	757.22
AGAP009579	1.10469	0.00876608	0.617325	15.4673	15.9344	16.9588	18.3773	40.0286	48.5081
AGAP005160	0.520229	0.00951112	0.621972	1534.16	1176.25	3296.78	2182.31	2405.53	3326.51
AGAP005734	1.31541	0.00951246	0.621972	24.1676	11.5886	83.0979	27.566	33.3572	307.492
AGAP006046	-0.366414	0.00895456	0.621972	855.534	811.205	914.925	684.555	627.115	692.269
AGAP006523	-2.21109	0.00921985	0.621972	1537.06	1441.34	7263.43	611.045	471.766	356
AGAP007110	-0.776164	0.00934457	0.621972	295.812	256.399	311.193	156.207	131.523	214.587
AGAP002559	-1.64563	0.00936752	0.621972	49.302	10.1401	69.5309	15.6207	4.76531	18.0878
AGAP003600	0.975914	0.009014	0.621972	30.9346	15.9344	106.84	24.8094	52.4184	268.85
AGAP004085	-0.392905	0.00943844	0.621972	901.936	903.915	757.208	713.958	680.486	560.721
AGAP010006	0.643686	0.00934499	0.621972	383.782	210.044	429.904	487.918	520.372	514.679
AGAP010157	0.444971	0.00951198	0.621972	217.509	237.567	148.389	277.497	302.121	230.208
AGAP012731	-0.359758	0.00943706	0.621972	1420.09	1541.29	1016.68	1208.31	1239.93	703.779
AGAP000315	0.507041	0.00937763	0.621972	897.103	1050.22	1021.76	1439.86	1570.65	1224.21
AGAP010752	-0.466683	0.00967446	0.622577	316.113	375.182	266.252	261.877	259.233	175.945
AGAP012295	0.846869	0.00962565	0.622577	116.971	95.6063	83.0979	147.018	236.359	165.257
AGAP008228	0.753009	0.00959916	0.622577	190.441	137.615	164.5	203.988	367.882	258.984
AGAP003167	0.569727	0.00986105	0.624151	900.969	809.757	786.038	863.733	1349.54	1581.04
AGAP003669	0.819528	0.00983501	0.624151	58.969	53.5975	71.2268	62.4828	111.508	153.746
AGAP010192	-0.436697	0.00990312	0.624151	825.566	911.157	850.481	680.879	627.115	603.474
AGAP028653	-0.759583	0.00983402	0.624151	3128.26	6563.52	3897.97	3058.9	4550.87	1289.17
AGAP004977	0.866145	0.0102916	0.63553	280.345	241.913	256.077	464.027	488.921	441.506
AGAP007177	2.07831	0.0102875	0.63553	3.86682	7.24291	2.54381	16.5396	25.7327	11.5104
AGAP001939	-0.306166	0.0102837	0.63553	3378.64	3530.19	3769.93	2711.57	2593.28	3378.3
AGAP001076	1.08797	0.0102299	0.63553	478.519	182.521	1108.25	294.037	1149.39	2645.75
AGAP006910	0.916236	0.0104032	0.635642	283.245	433.126	278.971	314.252	906.362	740.777
AGAP011507	1.27897	0.0103972	0.635642	111.171	141.961	63.5953	158.964	387.896	251.585
AGAP007774	0.513183	0.0104493	0.635642	1678.2	1066.16	1942.62	1825.79	2172.98	2542.15
AGAP004832	3.66358	0.0105772	0.640093	13.5339	4.34574	0	22.9716	153.443	22.1986
AGAP013066	-1.57338	0.010714	0.640093	345.114	163.69	39.8531	68.9149	46.7	70.7068
AGAP001594	1.08476	0.0107319	0.640093	63.8026	47.8032	38.1572	109.345	81.9633	145.524
AGAP003474	0.870844	0.0107194	0.640093	5797.33	9980.72	9903.06	11522.6	23271.9	11727.5
AGAP004835	1.36155	0.0110969	0.640104	20.3008	26.0745	14.4149	35.8358	81.9633	38.6421
AGAP005788	-1.18824	0.0110786	0.640104	328.68	436.023	229.791	72.5904	277.341	105.238
AGAP013487	2.27876	0.0111084	0.640104	8.70035	0	11.0232	2.7566	26.6857	62.4851
AGAP011569	0.724923	0.0110492	0.640104	47.3686	44.906	167.044	72.5904	95.3062	231.852
AGAP028709	-1.36045	0.0112033	0.640104	864.235	323.034	1846.81	450.244	267.81	247.474
AGAP007808	-0.410383	0.0108508	0.640104	3697.65	4000.98	3677.51	3250.95	2368.36	2944.2
AGAP008341	-1.92635	0.0111774	0.640104	69.6028	73.8776	124.647	3.67546	50.5123	39.4642
AGAP009060	0.801727	0.0109453	0.640104	63.8026	24.6259	73.7706	92.8054	73.3858	100.305
AGAP012714	4.20754	0.0108151	0.640104	0	0	0	7.35092	1.90612	3.28869
AGAP001890	-0.814882	0.0113657	0.646364	1302.15	6848.89	1943.47	668.934	1849.89	2531.47
AGAP005855	4.48117	0.011475	0.649558	0	0	0	2.7566	5.71837	4.11086
AGAP002741	-0.520676	0.011551	0.650847	843.934	748.916	896.27	555.914	382.178	878.079
AGAP008012	0.970473	0.0116483	0.653319	59.9357	88.3634	72.0747	60.6451	188.706	223.631
AGAP006052	0.889781	0.0117922	0.655379	51.2354	33.3174	105.992	49.6187	95.3062	221.164
AGAP007359	-3.25197	0.0117848	0.655379	6.76694	13.0372	7.63144	2.7566	0	0.822172
AGAP006191	2.3321	0.0120816	0.66422	175.94	240.464	58.5077	554.995	1385.75	598.541
AGAP001515	-0.526618	0.0120584	0.66422	377.982	347.659	792.822	277.497	315.463	400.398
AGAP003363	-0.43735	0.0121686	0.66422	1051.78	1360.22	842.85	957.458	771.98	654.449
AGAP011030	-0.412575	0.012132	0.66422	616.758	586.675	860.657	443.812	443.174	671.714
AGAP006501	2.23954	0.0122681	0.666677	0.966705	0	6.7835	6.43206	8.57756	21.3765
AGAP003938	1.26731	0.012643	0.684008	22.2342	42.0088	14.4149	52.3753	62.9021	72.3511
AGAP001959	0.55444	0.0128554	0.69124	257.144	186.867	341.719	323.441	301.168	529.479
AGAP009365	1.38878	0.0128897	0.69124	23.2009	24.6259	19.5026	16.5396	101.978	77.2841
AGAP003132	-0.364664	0.0130026	0.694249	750.163	774.991	497.739	584.398	548.011	421.774
AGAP005889	1.88382	0.0132184	0.701237	386.682	320.136	227.247	520.078	964.499	2459.94
AGAP003730	-0.519982	0.0133202	0.701237	403.116	496.863	606.275	266.471	347.868	439.862
AGAP028142	0.44206	0.0132639	0.701237	990.873	914.055	268.796	1307.55	1147.49	416.841
AGAP012536	2.20983	0.0133629	0.701237	5.80023	0	1.69588	14.7018	13.3429	5.7552
AGAP004724	-0.68082	0.0134214	0.701267	273.578	281.025	180.611	214.096	162.021	97.8384
AGAP028010	1.24053	0.0134782	0.701267	32.868	11.5886	50.8763	41.3489	65.7613	96.1941
AGAP010272	0.967381	0.013562	0.70264	26.101	21.7287	7.63144	44.1055	33.3572	23.843
AGAP008654	1.01667	0.0137495	0.709345	334.48	160.792	203.505	267.39	576.602	460.416
AGAP005145	3.61458	0.0139705	0.712454	1.93341	0	0	4.59433	10.4837	3.28869
AGAP006598	0.563805	0.0140251	0.712454	207.842	133.269	241.662	215.015	218.251	439.862
AGAP009964	3.63587	0.0140428	0.712454	0.966705	0	0	1.83773	7.6245	4.93303
AGAP012939	0.488147	0.0139438	0.712454	382.815	430.229	730.922	462.189	775.792	913.433
AGAP007669	-0.541056	0.014241	0.719526	2053.28	2113.48	1151.5	1801.9	1431.5	636.361
AGAP006261	4.4246	0.0144972	0.729454	0	0	0	0	7.6245	6.57737
AGAP002416	0.39211	0.0147089	0.737073	229.109	257.847	273.036	310.577	320.229	365.866
AGAP005264	-0.787921	0.0149155	0.740268	548.122	595.367	788.582	355.601	481.296	323.936
AGAP005631	-0.413015	0.0150754	0.740268	890.336	1306.62	963.257	815.952	814.868	717.756
AGAP006966	0.4064	0.0150628	0.740268	569.389	779.337	390.051	754.388	1055.99	503.169
AGAP028611	1.61569	0.0149187	0.740268	15.4673	0	5.08763	17.4584	20.0143	18.9099
AGAP012000	2.24579	0.0149981	0.740268	2.90012	4.34574	3.39175	11.0264	15.249	27.1317
AGAP009006	1.31019	0.0153531	0.750889	36.7348	7.24291	8.47938	45.0244	23.8265	50.1525
AGAP004790	0.523476	0.0165611	0.755569	2018.48	1408.02	2106.28	2482.77	2976.41	2416.36
AGAP005767	2.45539	0.0164725	0.755569	0.966705	0	3.39175	5.51319	39.0755	3.28869
AGAP005848	1.00311	0.0163647	0.755569	749.197	879.289	729.226	804.926	2497.98	1564.59
AGAP006669	-0.376234	0.0161806	0.755569	1255.75	990.829	1899.38	848.113	689.064	1823.58
AGAP013125	-0.485342	0.0160063	0.755569	482.386	447.612	211.136	339.98	293.543	166.901
AGAP002089	1.10952	0.0162726	0.755569	52.2021	14.4858	24.5902	55.1319	88.6348	43.5751
AGAP013453	1.73391	0.0155242	0.755569	20.3008	20.2801	0.847938	38.5923	42.8878	32.8869
AGAP003571	0.98151	0.0162649	0.755569	273.578	169.484	170.435	320.684	335.478	536.056
AGAP003755	-0.329507	0.0162781	0.755569	3558.44	3633.04	2806.67	3073.6	2355.97	2510.09
AGAP010976	1.46414	0.0156376	0.755569	14.5006	0	22.8943	27.566	32.4041	33.709
AGAP007821	0.520579	0.0162417	0.755569	135.339	225.979	217.92	187.449	352.633	293.515
AGAP028059	1.27213	0.0161475	0.755569	464.985	146.307	129.734	1075.07	702.407	138.947
AGAP008896	0.406787	0.0160105	0.755569	590.657	533.078	1409.27	793.9	871.099	1501.29
AGAP028641	0.79052	0.0165577	0.755569	229.109	130.372	183.155	359.276	262.092	291.871
AGAP009251	0.951214	0.0165024	0.755569	199.141	91.2606	194.178	226.96	464.141	245.007
AGAP009386	0.799769	0.0162566	0.755569	28.0345	33.3174	27.9819	43.1867	57.1837	53.4412
AGAP000184	0.761003	0.0160382	0.755569	1087.54	1499.28	2195.31	1082.42	2531.33	6005.14
AGAP000466	1.01015	0.0157467	0.755569	31.9013	18.8316	56.8118	48.6999	47.6531	125.792
AGAP006165	-0.447093	0.0173036	0.756244	10341.8	7871.59	9830.99	7289.36	5267.57	8039.2
AGAP001114	2.31621	0.017272	0.756244	7.73364	0	0.847938	3.67546	17.1551	13.1547
AGAP010531	1.62999	0.0173861	0.756244	43.5017	15.9344	47.4845	12.8641	121.992	259.806
AGAP010542	1.11116	0.0169321	0.756244	18.3674	10.1401	12.7191	34.9169	31.451	23.0208
AGAP011513	4.27639	0.0168688	0.756244	0	0	0	3.67546	2.85919	4.11086
AGAP012181	0.496809	0.017548	0.756244	273.578	207.147	199.265	368.465	301.168	286.116
AGAP012288	-0.854516	0.0169213	0.756244	84.1034	152.101	104.296	51.4565	64.8082	69.8846
AGAP007923	3.19592	0.0171376	0.756244	2.90012	0	0	15.6207	6.67143	1.64434
AGAP008402	2.58024	0.0175655	0.756244	3.86682	1.44858	0	23.8905	9.53062	0.822172
AGAP008504	0.662596	0.0168156	0.756244	52.2021	47.8032	86.4896	76.2658	79.1041	140.591
AGAP008888	0.847796	0.0167327	0.756244	196.241	117.335	13.567	283.929	219.204	38.6421
AGAP008975	0.699355	0.0171708	0.756244	32.868	43.4574	192.482	57.8885	74.3388	277.072
AGAP009518	3.03457	0.0174906	0.756244	1.93341	0	1.69588	7.35092	5.71837	19.7321
AGAP009549	1.15966	0.0172495	0.756244	56.0689	11.5886	24.5902	35.8358	68.6205	86.328
AGAP009582	1.04848	0.0174765	0.756244	34.8014	24.6259	34.7654	60.6451	48.6062	85.5059
AGAP009626	0.817897	0.0174171	0.756244	38.6682	72.4291	30.5258	56.0508	129.616	62.4851
AGAP001858	1.35412	0.0177062	0.759625	6.76694	2.89716	24.5902	14.7018	16.2021	55.9077
AGAP000182	0.923781	0.01791	0.765682	94.7371	153.55	151.781	81.779	323.088	411.908
AGAP006770	0.674044	0.0182359	0.770907	199.141	76.7748	380.724	257.282	251.608	409.442
AGAP003689	1.11933	0.0183322	0.770907	477.552	344.762	286.603	554.076	851.084	947.142
AGAP003967	-0.537279	0.0183958	0.770907	638.026	850.317	777.559	542.131	449.845	563.188
AGAP010399	0.872795	0.0184105	0.770907	11.6005	20.2801	25.4381	14.7018	26.6857	70.7068
AGAP007936	-0.51543	0.0181339	0.770907	1249.95	1396.43	1003.11	939.999	947.344	670.892
AGAP008649	3.92657	0.0181677	0.770907	0	0	0	4.59433	0.953062	3.28869
AGAP006990	-0.383476	0.018571	0.774974	1747.8	2235.16	1845.11	1517.05	1355.25	1563.77
AGAP005289	0.495673	0.0188635	0.780579	232.976	267.987	148.389	317.009	372.647	217.876
AGAP005408	0.785985	0.0195307	0.780579	28.0345	44.906	51.7242	56.9697	67.6674	86.328
AGAP005468	2.40016	0.0196344	0.780579	3.86682	0	1.69588	11.0264	13.3429	3.28869
AGAP007049	0.644125	0.0194869	0.780579	1193.88	1470.31	1203.22	1216.58	2078.63	2778.94
AGAP007687	0.486035	0.0192752	0.780579	196.241	163.69	171.283	234.311	314.51	207.187
AGAP001366	0.401394	0.0191095	0.780579	444.684	478.032	657.152	581.642	649.988	852.592
AGAP001723	1.33543	0.0195334	0.780579	10.6338	7.24291	15.2629	41.3489	16.2021	29.5982
AGAP002881	1.04549	0.0195481	0.780579	44.4684	13.0372	48.3324	66.1583	69.5735	77.2841
AGAP002920	-0.393717	0.0196629	0.780579	2453.5	2451	1893.44	2207.11	1924.23	1204.48
AGAP010507	3.5601	0.0193254	0.780579	0	0	1.69588	5.51319	7.6245	9.86606
AGAP011443	2.42217	0.0195798	0.780579	12.5672	0	0	23.8905	11.4367	7.39955
AGAP011786	1.92877	0.0192556	0.780579	3.86682	1.44858	5.08763	7.35092	16.2021	15.6213
AGAP028055	0.876981	0.0195666	0.780579	24.1676	23.1773	22.8943	31.2414	51.4653	46.0416
AGAP009723	0.975131	0.0195827	0.780579	36.7348	13.0372	29.6778	52.3753	55.2776	47.686
AGAP009844	1.07663	0.0190515	0.780579	232.976	131.821	133.974	195.718	401.239	348.601
AGAP004863	0.771541	0.020238	0.781157	70.5695	27.523	27.9819	124.047	55.2776	41.9308
AGAP001798	0.667565	0.0198182	0.781157	175.94	134.718	131.43	187.449	208.721	290.227
AGAP013204	0.860488	0.0202491	0.781157	19.3341	21.7287	89.0334	41.3489	40.0286	149.635
AGAP003699	-0.489159	0.0198811	0.781157	839.1	614.198	527.417	447.487	567.072	388.065
AGAP013117	0.94617	0.0202555	0.781157	333.513	257.847	146.693	279.335	507.029	480.148
AGAP010822	4.26824	0.0200327	0.781157	0	0	0	4.59433	1.90612	4.93303
AGAP011117	1.17517	0.0203164	0.781157	17.4007	20.2801	33.0696	33.998	72.4327	46.8638
AGAP011214	0.484331	0.0200523	0.781157	186.574	146.307	543.528	217.771	247.796	747.354
AGAP008805	-0.429872	0.0201997	0.781157	2171.22	1923.72	2285.19	1596.99	1340.96	1803.02
AGAP010110	1.85275	0.0197663	0.781157	0.966705	4.34574	10.1753	0.918865	22.8735	32.0647
AGAP001246	2.01964	0.0204598	0.784209	13.5339	1.44858	1.69588	27.566	18.1082	13.1547
AGAP011150	0.344814	0.0206395	0.788622	1986.58	1557.22	1223.57	2347.7	2094.83	1584.32
AGAP005819	-0.375562	0.0208347	0.793601	381.849	341.865	423.969	292.199	265.904	326.402
AGAP006548	0.690106	0.0209715	0.796332	1862.84	1999.04	1911.25	1940.64	3407.2	4551.54
AGAP001592	1.26556	0.0212825	0.805637	22.2342	5.79432	8.47938	27.566	30.498	24.6652
AGAP005693	0.926652	0.0219325	0.807738	1222.88	786.579	1373.66	846.275	2879.2	2433.63
AGAP005781	0.618899	0.0217477	0.807738	850.701	1040.08	807.237	1412.3	1411.48	1348.36
AGAP006347	0.895178	0.0215495	0.807738	284.211	279.576	355.286	326.197	654.754	688.98
AGAP002956	-0.350267	0.0217865	0.807738	4794.86	6436.05	3066.14	4578.71	4049.56	2430.34
AGAP012190	0.493673	0.0214786	0.807738	179.807	191.213	211.136	211.339	248.749	378.199
AGAP012260	1.16921	0.0218893	0.807738	4.83353	7.24291	79.7061	21.1339	21.9204	117.571
AGAP008840	0.645978	0.0216892	0.807738	104.404	60.8404	42.3969	116.696	121.039	78.1063
AGAP009270	0.972089	0.0215854	0.807738	27.0678	17.383	16.1108	35.8358	59.0898	28.776
AGAP012657	0.665346	0.0218027	0.807738	122.772	50.7003	94.1211	124.966	138.194	148.813
AGAP003514	0.693141	0.0221282	0.809866	235.876	408.5	239.118	360.195	454.611	613.34
AGAP012966	0.94552	0.022189	0.809866	90.8703	210.044	156.021	188.367	415.535	268.028
AGAP009479	1.15503	0.0221705	0.809866	31.9013	11.5886	15.2629	29.4037	43.8408	55.0855
AGAP012611	0.781782	0.0222851	0.81095	102.471	52.1489	103.448	172.747	134.382	128.259
AGAP010245	1.36122	0.0223703	0.811637	19.3341	2.89716	12.7191	19.2962	41.9347	31.2425
AGAP006402	1.16983	0.0228191	0.814831	14.5006	4.34574	53.4201	22.9716	46.7	58.3742
AGAP001236	0.825684	0.0227845	0.814831	704.728	931.438	315.433	633.098	1828.93	1005.52
AGAP003009	1.14262	0.0227915	0.814831	19.3341	10.1401	13.567	23.8905	32.4041	41.1086
AGAP003221	0.73852	0.0228582	0.814831	147.906	85.4663	228.943	159.883	246.843	331.335
AGAP008993	0.929708	0.0227521	0.814831	33.8347	21.7287	73.7706	33.998	97.2123	112.638
AGAP000376	1.44866	0.0226023	0.814831	1337.92	1618.07	643.585	3876.69	2964.98	2885.82
AGAP005099	1.1211	0.0236289	0.816108	8.70035	13.0372	10.1753	26.6471	21.9204	20.5543
AGAP005892	-0.361794	0.0235099	0.816108	1286.68	1290.69	1847.66	991.456	950.203	1526.77
AGAP005898	0.605499	0.0234927	0.816108	334.48	189.764	793.67	464.946	423.159	873.969
AGAP006164	-0.450785	0.0236487	0.816108	467.885	586.675	348.502	388.68	458.423	212.942
AGAP006582	-2.31076	0.0231197	0.816108	107.304	7.24291	6.7835	13.783	0.953062	3.28869
AGAP002835	1.28719	0.0233876	0.816108	204.942	318.688	196.722	324.359	185.847	1845.78
AGAP002890	0.499583	0.023695	0.816108	1993.35	1842.6	2241.1	1901.13	2992.61	4064.82
AGAP010965	0.484615	0.0230541	0.816108	232.976	162.241	250.99	303.226	238.265	364.222
AGAP011641	0.956732	0.0232483	0.816108	42.535	24.6259	19.5026	45.0244	50.5123	73.9955
AGAP011808	-1.29279	0.0233836	0.816108	166.273	520.041	362.917	84.5356	101.025	327.224
AGAP009983	0.833432	0.0235717	0.816108	45.4352	40.5603	65.2912	58.8074	114.367	92.0832
AGAP012631	-0.412141	0.023194	0.816108	759.83	993.727	674.11	729.579	674.768	442.328
AGAP007627	0.538746	0.0237673	0.8163	104.404	62.289	115.32	121.29	105.79	181.7
AGAP005612	1.00754	0.0244102	0.820944	288.078	278.128	221.312	251.769	487.015	776.13
AGAP006443	3.59414	0.0243399	0.820944	0	0	0	0.918865	2.85919	3.28869
AGAP001508	2.95113	0.0246627	0.820944	235.876	13.0372	5.08763	30.3226	174.41	196.499
AGAP001880	3.88361	0.0245698	0.820944	0	1.44858	0	2.7566	8.57756	6.57737
AGAP001983	1.79692	0.0244959	0.820944	10.6338	0	3.39175	17.4584	13.3429	11.5104
AGAP002017	-0.758925	0.0245558	0.820944	617.725	801.065	984.455	515.483	522.278	432.462
AGAP002644	0.33006	0.0246441	0.820944	381.849	385.323	535.049	516.402	450.798	669.248
AGAP010689	-0.374988	0.024139	0.820944	2084.22	2081.61	1546.64	1788.11	1341.91	1256.28
AGAP009176	0.854165	0.0239775	0.820944	4246.74	3744.58	3556.25	3691.08	6120.56	16228.8
AGAP013720	-0.534142	0.0247082	0.820944	440.818	369.388	296.778	294.956	298.308	184.989
AGAP012496	0.79083	0.0241649	0.820944	37.7015	73.8776	21.1984	58.8074	100.071	56.7298
AGAP000023	0.331088	0.0245382	0.820944	958.005	1125.55	1513.57	1200.04	1356.21	1998.7
AGAP003425	0.56608	0.0248537	0.823541	290.978	372.285	571.51	377.654	484.155	1086.09
AGAP005329	1.82645	0.0254645	0.839229	7.73364	0	4.23969	9.18865	15.249	19.7321
AGAP008710	0.85338	0.0254057	0.839229	34.8014	23.1773	161.108	58.8074	62.9021	203.076
AGAP001100	0.520825	0.025683	0.844156	183.674	126.027	79.7061	216.852	211.58	120.037
AGAP005938	-0.47001	0.0257988	0.844235	619.658	486.723	443.471	476.891	382.178	282.005
AGAP010878	0.546297	0.0258235	0.844235	272.611	301.305	160.26	378.573	367.882	309.959
AGAP005681	1.23463	0.0259255	0.844725	4.83353	21.7287	14.4149	34.9169	33.3572	23.0208
AGAP003015	1.08354	0.0259767	0.844725	69.6028	102.849	66.1391	68.9149	253.514	239.252
AGAP006873	0.996411	0.0261401	0.847785	23.2009	14.4858	32.2216	50.5376	59.0898	35.3534
AGAP011778	-0.73917	0.0264554	0.853484	276.478	205.699	676.654	195.718	195.378	257.34
AGAP010178	0.641996	0.0264036	0.853484	337.38	363.594	281.515	484.242	687.158	363.4
AGAP006872	0.857209	0.0266553	0.857669	28.0345	17.383	23.7423	55.1319	29.5449	41.9308
AGAP005398	0.889543	0.0270817	0.85863	47.3686	15.9344	138.214	67.0772	77.198	200.61
AGAP001381	0.629977	0.0271065	0.85863	396.349	444.714	378.18	535.699	563.26	912.611
AGAP001908	-0.411422	0.0271012	0.85863	415.683	418.64	398.531	357.439	238.265	338.735
AGAP003541	0.577044	0.0268415	0.85863	430.184	466.443	541.832	412.571	798.666	1080.33
AGAP011219	-0.430681	0.0269538	0.85863	2058.12	2161.28	1448.28	1737.57	1440.08	1036.76
AGAP012340	-0.407825	0.0267587	0.85863	2228.26	1988.9	2369.14	1823.95	1291.4	1863.04
AGAP004993	0.673087	0.0273528	0.859571	336.413	344.762	375.636	335.386	608.053	848.481
AGAP005601	0.736526	0.027558	0.859571	68.6361	37.6631	22.8943	101.075	44.7939	58.3742
AGAP010462	-0.27127	0.0274847	0.859571	3997.33	3331.74	3994.63	3307	2597.09	3517.25
AGAP010814	0.904851	0.0273829	0.859571	671.86	231.773	148.389	543.968	637.598	444.795
AGAP010831	2.05572	0.0275507	0.859571	4.83353	11.5886	27.134	5.51319	54.3245	111.815
AGAP008596	0.36987	0.0274062	0.859571	3902.59	3759.07	6067.84	4312.24	4779.61	9271.63
AGAP028589	-0.663235	0.0276517	0.860299	160.473	301.305	93.2731	132.317	120.086	69.0624
AGAP004865	0.885126	0.0281483	0.871496	29.9679	31.8688	60.2036	98.3186	55.2776	76.462
AGAP005288	-0.446229	0.0282069	0.871496	1375.62	676.487	1734.03	813.196	645.223	1271.9
AGAP005310	-2.29563	0.0283884	0.871496	321.913	4642.7	7593.28	22.9716	162.974	12221.6
AGAP028463	0.61835	0.0284858	0.871496	2932.02	3754.72	2808.37	4395.85	5661.19	4521.12
AGAP001637	1.42539	0.0285105	0.871496	6.76694	17.383	8.47938	14.7018	29.5449	46.0416
AGAP011088	-0.423237	0.0283909	0.871496	1306.02	1706.43	1373.66	1239.55	980.701	1032.65
AGAP009472	0.381509	0.0282606	0.871496	329.647	257.847	320.52	404.301	277.341	524.546
AGAP004685	-0.364482	0.0287182	0.872011	7663.07	8579.95	6457.04	6977.86	6295.93	4553.19
AGAP004944	0.625274	0.0288193	0.872011	243.61	243.362	167.044	310.577	324.994	393.82
AGAP002254	0.655955	0.0288538	0.872011	62.8359	75.3262	113.624	90.0488	146.772	158.679
AGAP003411	-0.448301	0.028884	0.872011	1927.61	1718.02	1396.55	1445.38	1395.28	921.654
AGAP008187	0.709282	0.0287891	0.872011	58.969	55.0461	24.5902	94.6431	79.1041	46.8638
AGAP001877	-0.387337	0.0290903	0.876076	2904.95	2114.93	2506.5	2299.92	1510.6	1958.41
AGAP006600	-0.406603	0.0294245	0.878055	1819.34	1775.96	1309.22	1537.26	1463.9	824.638
AGAP010629	-0.37177	0.0293809	0.878055	570.356	495.415	1000.57	376.735	389.802	892.878
AGAP011064	0.842484	0.0295539	0.878055	38.6682	34.7659	58.5077	36.7546	100.071	111.815
AGAP008753	-0.353032	0.029522	0.878055	4701.09	4628.22	2404.75	4023.71	3289.97	1875.37
AGAP028201	-0.509435	0.0292354	0.878055	2978.42	2259.79	1052.29	1725.63	1519.18	974.273
AGAP009381	0.991824	0.0295869	0.878055	44.4684	33.3174	102.6	29.4037	82.9164	314.892
AGAP005464	0.892449	0.0297506	0.880776	39.6349	15.9344	32.2216	25.7282	54.3245	96.1941
AGAP004730	2.71964	0.0314991	0.884212	1.93341	0	0.847938	8.26979	3.81225	5.7552
AGAP004936	0.7697	0.0314098	0.884212	384.749	672.142	433.296	474.135	1174.17	949.608
AGAP005094	0.828759	0.0313264	0.884212	52.2021	33.3174	33.9175	53.2942	92.447	66.5959
AGAP005955	-0.272002	0.0305469	0.884212	1262.52	1490.59	976.824	1090.69	1148.44	835.326
AGAP006328	-0.347275	0.0315709	0.884212	874.868	973.446	936.971	767.253	632.833	788.463
AGAP007349	1.16491	0.030991	0.884212	24.1676	11.5886	31.3737	19.2962	45.747	83.0393
AGAP003248	0.964652	0.0309213	0.884212	194.308	121.681	99.2087	150.694	359.304	246.652
AGAP003473	1.00028	0.0304714	0.884212	274.544	547.564	713.963	430.948	1735.53	933.987
AGAP012951	2.23414	0.0316022	0.884212	10.6338	4.34574	0.847938	24.8094	21.9204	16.4434
AGAP004410	0.709241	0.0314922	0.884212	75.403	85.4663	156.868	90.9677	204.908	229.386
AGAP004527	-1.17383	0.0308674	0.884212	22.2342	28.9716	16.9588	12.8641	10.4837	7.39955
AGAP010435	0.689358	0.0315357	0.884212	82.17	39.1117	43.2448	152.532	62.9021	61.6629
AGAP010731	0.855842	0.0312479	0.884212	838.134	901.017	412.946	1098.04	1888.02	846.837
AGAP011537	0.361294	0.030584	0.884212	3054.79	2636.42	4421.99	3594.6	4086.73	5204.35
AGAP011613	0.806003	0.0304412	0.884212	41.5683	21.7287	84.7938	34.9169	55.2776	188.277
AGAP012047	0.872012	0.031219	0.884212	54.1355	42.0088	116.167	60.6451	46.7	466.171
AGAP012186	0.625388	0.0303964	0.884212	233.943	289.716	640.193	250.85	446.033	1376.32
AGAP007995	0.560614	0.031072	0.884212	140.172	79.672	524.873	193.881	196.331	543.456
AGAP008521	0.958145	0.0302231	0.884212	439.851	318.688	449.407	477.81	967.358	804.906
AGAP008622	0.900937	0.031433	0.884212	51.2354	18.8316	21.1984	67.996	51.4653	43.5751
AGAP008726	1.0737	0.0304786	0.884212	96.6705	15.9344	190.786	67.0772	132.476	467.816
AGAP009377	1.54511	0.0310083	0.884212	4.83353	2.89716	6.7835	2.7566	16.2021	25.4873
AGAP010033	-0.427963	0.0301724	0.884212	638.992	1051.67	573.206	639.53	622.349	399.575
AGAP000145	0.638251	0.0303482	0.884212	251.343	169.484	1425.38	277.497	399.333	1942.79
AGAP001704	-0.352125	0.0317507	0.886338	1130.08	1200.87	866.592	919.784	860.615	715.289
AGAP000275	0.899727	0.0320214	0.891859	115.038	178.175	84.7938	163.558	212.533	435.751
AGAP004948	0.662303	0.033452	0.895915	246.51	302.753	378.18	375.816	520.372	553.322
AGAP005196	-0.887709	0.0332891	0.895915	76.3697	1095.13	207.745	100.156	523.231	71.5289
AGAP005880	-0.74936	0.0336689	0.895915	95.7038	218.736	79.7061	67.996	71.4796	75.6398
AGAP007114	-0.484545	0.0340392	0.895915	214.609	157.895	442.623	126.803	101.978	419.308
AGAP013061	0.667376	0.0342394	0.895915	164.34	207.147	295.93	215.015	237.312	714.467
AGAP003150	-1.39851	0.032877	0.895915	10154.3	8759.57	23345.4	3607.47	3569.22	8930.43
AGAP003308	1.02659	0.034292	0.895915	48.3353	18.8316	12.7191	53.2942	40.0286	68.2403
AGAP003400	0.553283	0.0330926	0.895915	59.9357	99.9521	104.296	86.3733	112.461	201.432
AGAP029052	0.415487	0.0337045	0.895915	2048.45	1862.88	2073.21	2565.47	3140.34	2338.26
AGAP013081	3.27586	0.0341704	0.895915	0.966705	0	0.847938	1.83773	8.57756	11.5104
AGAP004217	0.885479	0.0340225	0.895915	37.7015	14.4858	106.84	66.1583	51.4653	116.748
AGAP004251	0.383495	0.0326972	0.895915	2806.35	2132.31	4084.52	3312.51	3291.88	4885.34
AGAP004291	0.597405	0.0324665	0.895915	166.273	84.0177	356.982	224.203	212.533	379.021
AGAP004661	1.24364	0.0341795	0.895915	20.3008	5.79432	12.7191	31.2414	27.6388	28.776
AGAP010501	-0.46937	0.0334328	0.895915	409.883	463.546	331.544	316.09	369.788	208.832
AGAP028511	-0.351446	0.0333428	0.895915	4168.43	5377.13	4035.33	4011.77	3139.39	3450.65
AGAP011186	0.760658	0.0336068	0.895915	102.471	139.064	128.887	142.424	129.616	429.996
AGAP008475	-0.28683	0.032832	0.895915	1462.63	1903.44	1232.9	1257.93	1386.71	1084.44
AGAP009232	1.16765	0.0333403	0.895915	288.078	146.307	324.76	285.767	182.988	1727.38
AGAP009405	0.510755	0.0322803	0.895915	468.852	363.594	591.86	518.24	426.019	1248.06
AGAP009473	0.425311	0.0336112	0.895915	6738.9	5426.38	4139.63	6739.88	6825.83	7573.85
AGAP009696	-3.12686	0.0337648	0.895915	3.86682	7.24291	3.39175	0	0	1.64434
AGAP009827	0.462072	0.0327291	0.895915	200.108	157.895	860.657	278.416	270.67	944.675
AGAP009921	0.460289	0.0340395	0.895915	1784.54	1494.94	4900.23	2231.01	2865.86	5433.73
AGAP028371	0.454769	0.0327393	0.895915	73442.5	37576.2	47713.4	79265	77729.8	55772.8
AGAP012814	0.579825	0.0341616	0.895915	43.5017	53.5975	95.8169	64.3206	88.6348	130.725
AGAP012865	0.840909	0.0329799	0.895915	87.9702	23.1773	83.0979	116.696	118.18	99.4828
AGAP000222	-0.394188	0.0339194	0.895915	1336.95	1422.51	1271.06	961.133	856.803	1261.21
AGAP000763	-0.382408	0.0323379	0.895915	379.915	464.995	641.889	321.603	284.966	558.255
AGAP008737	0.414393	0.0343779	0.896243	495.92	402.706	812.324	571.534	645.223	1011.27
AGAP005335	0.769457	0.0351909	0.902107	346.081	360.697	305.258	309.658	778.652	725.155
AGAP006208	-2.05975	0.0350399	0.902107	11.6005	15.9344	11.8711	2.7566	10.4837	0
AGAP003542	0.816525	0.0347405	0.902107	168.207	92.7092	112.776	115.777	264.951	279.538
AGAP004545	-0.378583	0.035193	0.902107	866.168	712.702	504.523	696.5	592.805	346.134
AGAP010928	0.647613	0.0351356	0.902107	43.5017	55.0461	89.8814	59.7263	70.5266	182.522
AGAP011242	-0.368889	0.0349645	0.902107	1075.94	974.895	1319.39	810.439	656.66	1179.82
AGAP012179	0.534657	0.0350817	0.902107	143.072	111.541	127.191	138.749	194.425	225.275
AGAP009496	-0.363167	0.035189	0.902107	2129.65	2616.14	2068.12	1704.5	1517.27	2112.16
AGAP004735	1.1665	0.0354453	0.902144	12.5672	27.523	11.0232	61.564	39.0755	20.5543
AGAP005321	-0.372282	0.0354478	0.902144	3441.47	3130.38	3842.85	2901.78	2252.09	2897.33
AGAP002238	-0.655493	0.0356372	0.902144	755.964	686.627	2909.27	483.323	566.119	1526.77
AGAP008932	0.333015	0.0354147	0.902144	449.518	467.892	855.569	571.534	590.898	1062.25
AGAP000193	-2.87182	0.0355741	0.902144	9.66705	8.69149	2.54381	0	1.90612	0.822172
AGAP000398	-0.447558	0.035535	0.902144	590.657	887.98	516.394	561.427	506.076	376.555
AGAP005058	0.668935	0.0363387	0.903077	70.5695	28.9716	191.634	128.641	72.4327	185.811
AGAP005153	0.723768	0.0360383	0.903077	635.125	612.75	521.482	543.049	1098.88	1393.58
AGAP007014	2.46416	0.0362769	0.903077	0	5.79432	3.39175	1.83773	31.451	14.7991
AGAP007175	0.307143	0.0361245	0.903077	553.922	464.995	944.602	698.338	640.458	1046.62
AGAP001181	0.511913	0.036034	0.903077	85.0701	99.9521	85.6417	96.4809	154.396	139.769
AGAP003796	-0.345342	0.036289	0.903077	1412.36	1746.99	795.365	1364.52	1169.41	592.786
AGAP010643	-0.30407	0.0363176	0.903077	1597.96	1474.66	1554.27	1388.41	1113.18	1250.52
AGAP011325	1.69118	0.0360292	0.903077	4.83353	7.24291	3.39175	22.0528	11.4367	13.1547
AGAP028118	-2.85362	0.0361804	0.903077	7.73364	55.0461	0	3.67546	1.90612	0
AGAP007383	0.590573	0.0365494	0.904634	144.039	105.746	114.472	152.532	180.129	231.03
AGAP010280	0.495878	0.0365309	0.904634	306.446	412.846	479.933	390.518	486.062	915.899
AGAP011168	1.00273	0.0366445	0.905155	39.6349	13.0372	19.5026	65.2394	48.6062	33.709
AGAP002810	0.697023	0.0368557	0.90671	96.6705	52.1489	59.3556	127.722	114.367	92.9054
AGAP028680	-1.64623	0.0368107	0.90671	9.66705	13.0372	10.1753	2.7566	4.76531	3.28869
AGAP000241	-0.279326	0.0372514	0.914604	1875.41	2326.42	1901.92	1517.97	1829.88	1666.54
AGAP000923	-0.37538	0.0375627	0.920399	2528.9	3092.72	2280.95	2246.63	1857.52	1911.55
AGAP003166	-1.76399	0.037815	0.922882	14.5006	4.34574	47.4845	4.59433	2.85919	9.86606
AGAP009849	2.20025	0.0377581	0.922882	51.2354	7.24291	13.567	7.35092	99.1184	198.143
AGAP000205	-0.491994	0.0379699	0.924816	288.078	336.071	419.729	186.53	172.504	449.728
AGAP005809	-0.318297	0.0383258	0.931629	1712.04	1670.21	1385.53	1261.6	1488.68	1082.8
AGAP007963	0.313275	0.0384739	0.933373	7005.71	8327.89	3876.77	8821.11	9539.2	5165.7
AGAP028435	-0.769166	0.0442591	0.935755	492.053	696.767	153.477	325.278	158.208	216.231
AGAP004742	0.591277	0.0434857	0.935755	6282.62	4379.06	6066.14	5759.45	8905.41	10401.3
AGAP005024	-0.494123	0.0408195	0.935755	1022.77	1125.55	658	993.293	771.027	363.4
AGAP005266	-0.798843	0.0413872	0.935755	411.817	434.574	557.943	241.662	323.088	261.451
AGAP005334	0.713084	0.0404588	0.935755	586.79	704.01	433.296	612.883	1334.29	902.745
AGAP005533	-0.334504	0.0458897	0.935755	2496.03	2569.78	1985.02	2235.6	1573.51	1757.8
AGAP005599	1.31818	0.0445033	0.935755	9.66705	2.89716	10.1753	7.35092	19.0612	29.5982
AGAP005644	1.12802	0.0449754	0.935755	14.5006	10.1401	16.9588	14.7018	41.9347	35.3534
AGAP005778	-0.378554	0.0406159	0.935755	602.257	546.115	453.647	494.35	414.582	331.335
AGAP005834	0.784134	0.0448934	0.935755	203.975	168.035	102.6	373.978	404.098	91.2611
AGAP006586	-3.29228	0.0406581	0.935755	113.105	0	5.93556	4.59433	4.76531	0
AGAP006745	-0.449726	0.0401195	0.935755	228.142	150.652	410.402	189.286	131.523	228.564
AGAP006810	-0.306093	0.0393236	0.935755	1301.19	1445.68	866.592	1098.04	1226.59	641.294
AGAP007066	-0.353018	0.0416233	0.935755	475.619	457.752	326.456	387.761	400.286	220.342
AGAP007169	0.392532	0.0435794	0.935755	1422.02	906.812	1605.15	1862.54	1435.31	1784.93
AGAP007238	0.374581	0.04108	0.935755	372.182	399.808	423.969	438.299	620.443	497.414
AGAP007249	0.560202	0.0439961	0.935755	329.647	491.069	211.984	583.48	485.109	389.709
AGAP007525	0.394889	0.0450906	0.935755	608.058	478.032	886.095	658.826	852.037	1038.4
AGAP007578	-0.310105	0.0411586	0.935755	1063.38	1205.22	1403.34	973.078	838.694	1151.86
AGAP013037	1.73602	0.0407212	0.935755	2.90012	0	6.7835	11.0264	9.53062	10.6882
AGAP007711	0.86076	0.0416317	0.935755	1460.69	1484.8	1729.79	1491.32	3748.39	3058.48
AGAP001535	-0.536183	0.045554	0.935755	638.992	266.539	736.01	279.335	211.58	752.287
AGAP013236	0.551579	0.0440397	0.935755	82.17	110.092	305.258	127.722	190.612	350.245
AGAP001617	0.348335	0.042475	0.935755	340.28	325.931	720.747	359.276	485.109	955.364
AGAP001730	0.335584	0.0442261	0.935755	3796.25	2510.39	5356.42	4570.44	4043.84	5540.62
AGAP001733	-0.330465	0.0422666	0.935755	637.059	618.544	678.35	476.891	513.7	550.855
AGAP013305	1.14726	0.0401563	0.935755	13.5339	7.24291	29.6778	15.6207	58.1368	35.3534
AGAP001994	-0.32668	0.0453955	0.935755	2079.38	2194.6	2511.59	1895.62	1368.6	2207.53
AGAP002069	0.999509	0.0427176	0.935755	15.4673	13.0372	9.32731	23.8905	20.9674	32.0647
AGAP002157	0.474407	0.044591	0.935755	376.048	479.48	364.613	574.291	553.729	576.342
AGAP002391	-1.30448	0.0459956	0.935755	16.434	34.7659	7.63144	5.51319	10.4837	5.7552
AGAP013297	3.71925	0.0387258	0.935755	0	0	0.847938	6.43206	2.85919	2.46652
AGAP002656	-0.329054	0.042062	0.935755	816.866	951.718	819.108	770.009	635.692	651.16
AGAP002677	-0.412637	0.0453211	0.935755	3320.63	3346.22	1939.23	2690.44	1965.21	1647.63
AGAP002804	3.00103	0.0449392	0.935755	0	0	25.4381	5.51319	0.953062	159.501
AGAP002982	-0.24544	0.0458718	0.935755	5633.96	5972.5	5425.1	5547.19	4703.36	4184.85
AGAP003081	-0.444845	0.045847	0.935755	493.986	777.888	502.827	474.135	465.094	360.933
AGAP003149	-1.48378	0.0430404	0.935755	7316.99	5268.49	22461	2110.63	1271.38	11177.4
AGAP003189	1.64184	0.0430077	0.935755	9.66705	2.89716	3.39175	18.3773	10.4837	18.9099
AGAP003197	1.25723	0.0415398	0.935755	19.3341	1.44858	51.7242	13.783	65.7613	83.0393
AGAP003834	0.518512	0.0442186	0.935755	126.638	157.895	217.92	135.992	244.937	360.111
AGAP013252	1.21386	0.0407044	0.935755	160.473	31.8688	35.6134	84.5356	147.725	139.769
AGAP004093	2.9409	0.0453067	0.935755	0.966705	1.44858	8.47938	8.26979	39.0755	3.28869
AGAP004222	1.10199	0.0407618	0.935755	6.76694	7.24291	16.9588	26.6471	15.249	24.6652
AGAP004454	-1.3849	0.039259	0.935755	22.2342	31.8688	10.1753	14.7018	5.71837	4.11086
AGAP004668	-0.366748	0.0440814	0.935755	3260.7	4203.78	2675.24	3311.59	2996.43	1745.47
AGAP010391	2.22746	0.0457367	0.935755	3.86682	0	1.69588	3.67546	10.4837	9.04389
AGAP010761	2.35169	0.0458877	0.935755	0.966705	1.44858	1.69588	2.7566	19.0612	4.93303
AGAP010808	-0.721597	0.0436639	0.935755	137.272	162.241	395.987	111.183	117.227	174.3
AGAP010981	-0.373649	0.04127	0.935755	783.998	685.179	786.038	637.693	490.827	618.273
AGAP011033	1.2792	0.045427	0.935755	20.3008	26.0745	2.54381	56.0508	46.7	9.86606
AGAP011085	-0.357873	0.0394143	0.935755	951.238	721.393	1644.15	763.577	572.79	1234.9
AGAP011317	0.623065	0.0401875	0.935755	2555	2404.64	2647.26	2024.26	4784.37	5627.77
AGAP011355	0.464249	0.0457317	0.935755	85.0701	123.129	189.938	113.02	145.818	307.492
AGAP011572	-0.342126	0.0443071	0.935755	1141.68	1087.88	1215.09	894.056	772.933	1054.85
AGAP011734	-2.38331	0.0407875	0.935755	3.86682	26.0745	5.08763	0	3.81225	2.46652
AGAP011815	0.617854	0.0412921	0.935755	108.271	105.746	144.997	139.668	168.692	244.185
AGAP011871	0.417941	0.0440261	0.935755	1124.28	1034.29	767.383	1023.62	1385.75	1466.75
AGAP028174	-0.327556	0.044253	0.935755	926.104	1018.35	696.157	804.007	750.06	550.855
AGAP012209	1.83743	0.0426345	0.935755	5.80023	1.44858	5.93556	1.83773	19.0612	27.1317
AGAP012363	0.587676	0.0389818	0.935755	48.3353	39.1117	144.997	56.0508	76.245	215.409
AGAP012372	0.440125	0.0459591	0.935755	111.171	84.0177	245.054	150.694	122.945	319.003
AGAP007792	1.30269	0.0389572	0.935755	2.90012	4.34574	27.9819	9.18865	30.498	34.5312
AGAP008041	-0.364166	0.0457159	0.935755	1339.85	1768.72	967.497	1248.74	1057.9	812.306
AGAP008051	0.573919	0.0451849	0.935755	3308.07	5065.69	4048.9	3351.1	7941.86	7943.82
AGAP008364	0.625672	0.043488	0.935755	2608.17	1589.09	1530.53	2111.55	3186.09	3359.39
AGAP008384	0.580556	0.0432992	0.935755	376.048	324.482	715.659	429.11	520.372	1225.86
AGAP008439	0.467115	0.0426118	0.935755	267.777	211.493	551.159	290.361	323.088	871.502
AGAP008503	0.281928	0.0437805	0.935755	2858.55	3084.03	4958.74	3549.58	4327.85	5106.51
AGAP008539	0.699716	0.0422587	0.935755	339.314	273.782	517.242	619.315	364.07	893.701
AGAP008619	-0.445845	0.0447535	0.935755	1191.95	1687.6	1112.49	1064.96	788.182	1012.92
AGAP008655	1.57425	0.0446154	0.935755	3.86682	0	9.32731	8.26979	14.2959	14.7991
AGAP028192	0.400729	0.0431902	0.935755	473.686	302.753	489.26	546.725	571.837	531.945
AGAP028131	-3.40493	0.0398756	0.935755	6.76694	10.1401	1.69588	0	0	1.64434
AGAP008764	1.40792	0.0451874	0.935755	15.4673	4.34574	4.23969	20.215	20.0143	23.843
AGAP008810	0.651033	0.0436173	0.935755	607.091	414.294	431.6	419.003	806.29	1235.72
AGAP008822	0.388475	0.0418308	0.935755	3042.22	4060.37	3774.17	3643.3	4312.61	6750.03
AGAP009109	0.780164	0.0444126	0.935755	56.0689	179.624	92.4252	66.1583	258.28	240.074
AGAP009415	0.760735	0.0418586	0.935755	87.0035	68.0833	61.0515	94.6431	160.114	112.638
AGAP009556	1.04285	0.0391874	0.935755	59.9357	49.2518	76.3144	67.0772	178.223	119.215
AGAP009593	-1.24646	0.042597	0.935755	3997.33	6336.09	17599.8	2133.61	1442.94	10209.7
AGAP009622	0.421847	0.0421098	0.935755	425.35	292.613	708.028	513.646	511.794	855.881
AGAP009637	1.28113	0.0390148	0.935755	41.5683	2.89716	18.6546	49.6187	50.5123	31.2425
AGAP009728	3.71223	0.0389296	0.935755	0.966705	0	0	8.26979	0.953062	6.57737
AGAP009978	0.408288	0.0396452	0.935755	709.562	570.741	1689.09	791.143	1024.54	1982.26
AGAP010038	0.736132	0.0412298	0.935755	62.8359	30.4202	128.039	75.347	93.4001	185.811
AGAP028580	-1.46528	0.0390784	0.935755	18.3674	39.1117	16.1108	9.18865	5.71837	15.6213
AGAP012754	1.72975	0.0444249	0.935755	45.4352	172.381	417.185	462.189	260.186	462.883
AGAP012766	-0.692288	0.0431466	0.935755	66.7027	55.0461	21.1984	37.6735	39.0755	12.3326
AGAP012849	-1.93618	0.0413059	0.935755	24.1676	15.9344	6.7835	3.67546	5.71837	5.7552
AGAP012852	-0.759215	0.0429847	0.935755	38.6682	76.7748	75.4664	19.2962	38.1225	61.6629
AGAP013009	-1.10755	0.0454442	0.935755	203.975	99.9521	607.123	77.1847	70.5266	268.028
AGAP000413	2.88189	0.0417182	0.935755	0.966705	0	1.69588	4.59433	4.76531	11.5104
AGAP000690	1.022	0.0437747	0.935755	37.7015	24.6259	55.1159	28.4848	97.2123	102.771
AGAP013147	1.67614	0.0406171	0.935755	5.80023	0	12.7191	14.7018	16.2021	21.3765
AGAP000803	0.488949	0.0449014	0.935755	149.839	141.961	86.4896	207.664	188.706	129.903
AGAP001089	3.80993	0.0452888	0.935755	0	0	0	0.918865	6.67143	2.46652
AGAP004802	0.556214	0.0464354	0.936086	280.345	250.605	877.615	249.931	296.402	2355.52
AGAP005354	2.30086	0.0463065	0.936086	1.93341	0	1.69588	6.43206	3.81225	6.57737
AGAP001483	-1.57107	0.0462035	0.936086	11.6005	13.0372	6.7835	2.7566	6.67143	1.64434
AGAP003059	-0.488693	0.0463646	0.936086	246.51	260.745	288.299	185.611	131.523	276.25
AGAP011787	1.80144	0.0464713	0.936086	63.8026	78.2234	94.1211	16.5396	469.86	471.104
AGAP009450	1.2667	0.0463561	0.936086	13.5339	10.1401	25.4381	50.5376	33.3572	37.8199
AGAP007500	0.298198	0.046626	0.937207	1623.1	1297.93	2442.06	1777.09	1649.75	3224.56
AGAP002124	1.2988	0.0466802	0.937207	28.0345	2.89716	6.7835	22.9716	36.2164	21.3765
AGAP005449	-0.377178	0.0470118	0.939236	1824.17	2035.26	1509.33	1539.1	1311.41	1244.77
AGAP004069	0.917898	0.0469877	0.939236	66.7027	23.1773	35.6134	49.6187	107.696	66.5959
AGAP000591	0.571865	0.0468833	0.939236	110.204	47.8032	196.722	97.3997	129.616	289.404
AGAP011239	1.55113	0.0471842	0.941144	3.86682	5.79432	5.08763	5.51319	17.1551	18.0878
AGAP012070	-1.26327	0.0477105	0.950091	126.638	21.7287	312.041	67.0772	45.747	52.619
AGAP028668	-0.351691	0.0478455	0.951231	603.224	644.619	425.665	519.159	486.062	317.358
AGAP002623	0.81352	0.0480049	0.95285	44.4684	44.906	40.701	50.5376	74.3388	105.238
AGAP005799	0.458325	0.0485671	0.954792	111.171	94.1578	224.703	134.154	129.616	346.134
AGAP013005	0.86611	0.048391	0.954792	1500.33	728.636	1165.07	955.62	2315.94	2265.08
AGAP003211	3.69718	0.0483989	0.954792	0	0	0	8.26979	0	3.28869
AGAP003899	0.397538	0.0485254	0.954792	733.729	647.516	1156.59	961.133	1062.66	1208.59
AGAP011362	-0.401131	0.0485713	0.954792	536.521	783.682	415.489	561.427	457.47	288.582
AGAP012668	1.05171	0.0483379	0.954792	7.73364	10.1401	6.7835	19.2962	15.249	15.6213
AGAP005702	-1.82546	0.0487548	0.956861	32.868	24.6259	13.567	0	20.0143	6.57737
AGAP002484	-0.345225	0.0490834	0.959295	662.193	673.59	671.567	575.21	428.878	582.098
AGAP012115	0.414068	0.0490081	0.959295	468.852	285.37	941.211	549.482	542.292	995.65
AGAP009273	1.77893	0.0491141	0.959295	32.868	0	14.4149	21.1339	33.3572	36.1756
AGAP008614	0.56852	0.0495947	0.962979	522.021	265.09	553.703	479.648	629.974	857.525
AGAP009218	2.5328	0.0496178	0.962979	2.90012	5.79432	0	1.83773	16.2021	25.4873
AGAP000046	1.01953	0.0494658	0.962979	45.4352	33.3174	62.7474	45.9433	89.5878	162.79
AGAP001493	4.49371	0.0495291	0.962979	0	0	0	10.1075	0	7.39955
AGAP010762	1.58499	0.0498902	0.966731	10.6338	17.383	0.847938	17.4584	70.5266	8.22172
AGAP005178	-0.295249	0.0505354	0.968555	1223.85	1447.13	1031.94	1075.99	1065.52	862.458
AGAP005265	-0.962056	0.0518088	0.968555	202.041	165.138	330.696	85.4545	119.133	154.568
AGAP005747	-0.319607	0.0512533	0.968555	921.27	987.932	815.716	755.307	771.98	655.271
AGAP005782	0.330892	0.0520759	0.968555	897.103	754.711	1281.23	952.863	1258.99	1428.93
AGAP006068	0.349219	0.0508756	0.968555	328.68	324.482	444.319	419.003	406.004	572.232
AGAP006641	4.02043	0.0523607	0.968555	0	0	0	1.83773	3.81225	3.28869
AGAP007119	0.540714	0.0509688	0.968555	2470.9	2281.52	2018.94	2535.15	3876.1	3541.92
AGAP007489	0.689082	0.0502013	0.968555	58.969	20.2801	80.5541	49.6187	68.6205	123.326
AGAP007651	0.62712	0.0513012	0.968555	101.504	97.0549	133.126	92.8054	128.663	341.201
AGAP007702	-0.34207	0.0514987	0.968555	1065.31	1268.96	799.605	898.65	908.268	656.915
AGAP001566	0.582928	0.0513957	0.968555	81.2033	52.1489	96.6649	98.3186	103.884	143.88
AGAP001654	-0.346343	0.051368	0.968555	1472.29	1615.17	1045.51	1223.93	1134.14	859.992
AGAP002019	-0.295681	0.0502995	0.968555	1955.65	2116.38	1389.77	1876.32	1770.79	933.987
AGAP002355	0.368679	0.0515873	0.968555	1991.41	2268.48	1154.89	2318.3	2504.65	1923.06
AGAP003288	-1.39049	0.0521104	0.968555	29.0012	50.7003	15.2629	0.918865	22.8735	14.7991
AGAP004125	-2.56102	0.0522695	0.968555	4.83353	8.69149	2.54381	0.918865	0	1.64434
AGAP004587	-0.282486	0.0522939	0.968555	2297.86	2016.42	2183.44	1959.94	1898.5	1515.26
AGAP004595	1.51869	0.0514656	0.968555	4.83353	0	11.0232	8.26979	15.249	23.0208
AGAP010371	-1.66181	0.0509185	0.968555	2478.63	2023.67	6314.59	949.188	139.147	3842.83
AGAP028062	3.3438	0.0508385	0.968555	0.966705	0	0	0	12.3898	1.64434
AGAP011078	1.69858	0.0515719	0.968555	6.76694	0	5.93556	15.6207	17.1551	6.57737
AGAP011197	1.15587	0.0501195	0.968555	162.407	123.129	112.776	140.586	505.123	194.033
AGAP011914	1.10071	0.0517649	0.968555	19.3341	7.24291	18.6546	52.3753	38.1225	13.1547
AGAP007748	4.34253	0.0506617	0.968555	0	0	0	4.59433	3.81225	3.28869
AGAP008013	1.5136	0.0522597	0.968555	356.714	537.424	199.265	388.68	1431.5	2097.36
AGAP008182	0.454998	0.0519272	0.968555	779.165	786.579	362.917	868.328	972.123	703.779
AGAP009274	-0.999761	0.0517292	0.968555	27.0678	23.1773	107.688	9.18865	22.8735	42.7529
AGAP009957	0.580992	0.0510272	0.968555	69.6028	121.681	284.059	126.803	169.645	370.799
AGAP000192	-0.878825	0.0507957	0.968555	55.1022	52.1489	228.095	22.9716	34.3102	126.614
AGAP000963	4.28978	0.0504829	0.968555	0	0	0	1.83773	0.953062	6.57737
AGAP005223	-0.384903	0.0530387	0.972108	1508.06	1364.56	987.847	1059.45	961.639	873.146
AGAP005255	1.0349	0.0541962	0.972108	34.8014	10.1401	28.8299	20.215	73.3858	59.1964
AGAP005849	0.545185	0.053669	0.972108	148.873	69.5319	54.268	131.398	129.616	110.171
AGAP013048	-0.355215	0.0542865	0.972108	368.315	399.808	222.16	302.307	305.933	167.723
AGAP001411	0.348767	0.0543164	0.972108	486.253	386.771	1128.6	496.187	667.143	1365.63
AGAP002309	-2.11099	0.0531539	0.972108	10.6338	15.9344	9.32731	1.83773	5.71837	1.64434
AGAP002948	0.402386	0.0529653	0.972108	1238.35	618.544	953.082	1274.47	1235.17	1111.58
AGAP003810	-0.286476	0.0543506	0.972108	1580.56	1854.18	1001.41	1221.17	1328.57	995.65
AGAP004177	-0.376083	0.0527421	0.972108	614.825	740.225	449.407	577.966	466.047	342.023
AGAP010342	0.530751	0.0545351	0.972108	232.009	263.642	685.981	413.489	514.653	548.389
AGAP010545	0.460752	0.053461	0.972108	604.191	451.957	605.427	539.374	638.551	1184.75
AGAP010828	-0.570649	0.0543087	0.972108	705.695	980.689	804.693	702.932	503.217	439.04
AGAP007755	1.00215	0.054471	0.972108	66.7027	156.447	34.7654	189.286	88.6348	114.282
AGAP007942	0.432865	0.0547468	0.972108	442.751	388.22	310.345	416.246	681.439	453.017
AGAP008082	0.504781	0.0547253	0.972108	101.504	120.232	122.103	107.507	216.345	172.656
AGAP008225	0.561088	0.0535081	0.972108	1770.04	2282.96	1994.35	2023.34	4219.21	2739.48
AGAP008709	0.420137	0.0537365	0.972108	238.776	266.539	738.554	366.627	422.206	739.132
AGAP009293	0.87216	0.0530001	0.972108	36.7348	20.2801	6.7835	40.4301	43.8408	23.0208
AGAP009768	0.401097	0.0541996	0.972108	168.207	136.167	75.4664	199.394	169.645	118.393
AGAP009805	-3.6405	0.0546064	0.972108	7.73364	4.34574	1.69588	0	0	3.28869
AGAP009877	0.785616	0.0547641	0.972108	33.8347	14.4858	36.4613	29.4037	44.7939	76.462
AGAP009913	0.512495	0.0547219	0.972108	216.542	157.895	446.015	240.743	390.755	516.324
AGAP010230	0.445984	0.0536162	0.972108	94.7371	112.989	134.822	106.588	162.021	202.254
AGAP012557	0.700462	0.054779	0.972108	29.9679	33.3174	94.1211	35.8358	81.0103	130.725
AGAP012699	0.437331	0.0539662	0.972108	132.439	120.232	176.371	194.799	173.457	209.654
AGAP012895	-0.391776	0.0538276	0.972108	12034.5	12934.4	7241.39	12435	10586.6	3718.68
AGAP000033	0.453522	0.0531692	0.972108	388.616	457.752	647.824	606.451	706.219	666.781
AGAP001021	-0.348577	0.0534799	0.972108	1085.61	1115.41	1273.6	730.498	895.878	1113.22
AGAP007585	0.513529	0.0548641	0.972208	297.745	201.353	569.814	402.463	408.864	650.338
AGAP012825	-0.40721	0.0549752	0.972766	820.733	1377.6	861.505	756.226	900.643	627.317
AGAP012051	1.60486	0.0550662	0.972969	9.66705	0	10.1753	15.6207	22.8735	14.7991
AGAP028068	-2.10589	0.055178	0.973537	2.90012	26.0745	5.93556	1.83773	0	3.28869
AGAP001519	-0.2625	0.0553938	0.975937	2680.67	2971.04	2659.98	2439.59	2158.69	2322.64
AGAP005505	0.610071	0.0586037	0.977261	152.739	56.4947	393.443	202.15	188.706	337.913
AGAP005633	0.837196	0.0600169	0.977261	63.8026	13.0372	89.0334	45.9433	80.0572	146.347
AGAP005905	-0.394228	0.0567036	0.977261	365.415	404.154	332.392	254.526	265.904	315.714
AGAP005986	0.575007	0.056581	0.977261	291.945	318.688	310.345	408.895	512.747	456.305
AGAP006278	0.807665	0.0599533	0.977261	1949.84	1858.53	2317.41	938.162	3898.98	7221.96
AGAP006467	0.436657	0.0584128	0.977261	267.777	304.202	429.056	351.925	399.333	616.629
AGAP006540	-1.81282	0.0593397	0.977261	7.73364	14.4858	5.93556	3.67546	2.85919	1.64434
AGAP006658	-0.443368	0.0567768	0.977261	738.563	1357.32	585.077	758.064	698.594	442.328
AGAP006705	-1.24571	0.0593192	0.977261	24.1676	17.383	56.8118	19.2962	12.3898	9.86606
AGAP006835	0.439691	0.0589854	0.977261	154.673	147.755	95.8169	163.558	198.237	167.723
AGAP007104	0.335953	0.0600243	0.977261	464.985	443.266	812.324	507.214	650.941	1017.03
AGAP007123	0.658474	0.0580206	0.977261	594.524	330.276	563.031	381.329	718.609	1291.63
AGAP007207	0.736016	0.0580105	0.977261	55.1022	39.1117	161.108	92.8054	108.649	157.035
AGAP007355	0.481938	0.0574658	0.977261	73.4696	131.821	57.6598	134.154	140.1	82.2172
AGAP013094	0.822188	0.057244	0.977261	35.7681	28.9716	45.7886	22.9716	73.3858	141.414
AGAP001203	-2.13616	0.0589869	0.977261	10.6338	26.0745	8.47938	2.7566	0.953062	10.6882
AGAP001342	-0.312895	0.058016	0.977261	643.826	766.299	423.969	596.344	565.166	321.469
AGAP013185	0.981544	0.0590675	0.977261	208.808	247.707	115.32	174.584	671.909	292.693
AGAP002004	-0.248748	0.0595546	0.977261	1396.89	1380.5	1218.49	1246.9	1137	988.25
AGAP002875	-0.483548	0.0574585	0.977261	8085.52	6492.54	6669.88	5141.97	4468.91	5376.18
AGAP002892	-0.217991	0.0568091	0.977261	4507.75	4160.32	6033.08	4234.13	3364.31	5031.69
AGAP002894	4.50968	0.0581871	0.977261	0	0	0	0.918865	3.81225	4.93303
AGAP002936	1.15907	0.0581761	0.977261	8.70035	27.523	6.7835	33.998	41.9347	13.9769
AGAP003083	1.00913	0.0567162	0.977261	46.4019	14.4858	22.0464	49.6187	60.996	56.7298
AGAP003097	0.876871	0.0557809	0.977261	29.9679	18.8316	16.9588	56.0508	44.7939	23.843
AGAP003208	0.42743	0.0585179	0.977261	319.013	185.418	468.909	402.463	373.6	490.014
AGAP010492	-0.458835	0.0562014	0.977261	244.576	425.883	262.861	259.12	224.923	180.056
AGAP010604	0.448388	0.0596165	0.977261	556.822	388.22	178.067	501.701	724.327	260.628
AGAP010758	0.974231	0.0600248	0.977261	40.6016	28.9716	11.0232	37.6735	60.0429	37.8199
AGAP011183	0.510083	0.0593672	0.977261	492.053	779.337	473.149	481.485	1073.15	926.588
AGAP011523	0.46576	0.0579156	0.977261	95.7038	130.372	70.3788	173.666	164.88	81.395
AGAP011604	0.604855	0.058621	0.977261	770.464	722.842	644.433	800.332	1577.32	857.525
AGAP011791	0.813611	0.058843	0.977261	1639.53	1719.47	1024.31	1391.16	3781.75	2362.92
AGAP011792	0.813164	0.0569632	0.977261	1893.78	1429.75	1236.29	1503.26	3842.75	2727.14
AGAP012130	0.641484	0.0568883	0.977261	75.403	44.906	76.3144	111.183	130.569	73.9955
AGAP012339	0.351888	0.0584584	0.977261	3421.17	2687.12	3724.14	4291.1	4274.48	3758.97
AGAP007780	0.284394	0.0566912	0.977261	4264.14	4316.77	3772.47	4971.06	5829.88	4282.69
AGAP028011	-0.278607	0.0587864	0.977261	1537.06	1726.71	1443.19	1397.59	1212.29	1251.35
AGAP008572	-0.325488	0.0591893	0.977261	630.292	1031.39	481.629	634.017	643.317	393.82
AGAP008662	0.35342	0.0588934	0.977261	508.487	380.977	882.703	632.179	568.978	1010.45
AGAP008928	0.703811	0.0571701	0.977261	25.1343	26.0745	16.1108	44.1055	40.9817	24.6652
AGAP009128	0.657034	0.0574993	0.977261	710.528	770.645	618.994	556.832	1200.86	1638.59
AGAP009242	0.784288	0.0599539	0.977261	25.1343	21.7287	11.0232	32.1603	40.0286	24.6652
AGAP009928	0.410927	0.0568952	0.977261	1839.64	1128.44	1554.27	1493.16	1955.68	2583.26
AGAP010293	0.347729	0.0578584	0.977261	1045.98	925.643	1020.92	1051.18	1375.27	1419.07
AGAP012832	-0.936114	0.0582282	0.977261	65.736	57.9432	21.1984	34.9169	31.451	10.6882
AGAP000104	0.483585	0.0561826	0.977261	257.144	291.165	185.698	366.627	371.694	278.716
AGAP000183	1.01663	0.0561478	0.977261	78.3031	42.0088	42.3969	27.566	156.302	149.635
AGAP000292	0.386195	0.0590823	0.977261	555.856	353.454	658.847	529.266	613.772	861.636
AGAP000377	-1.37283	0.0592757	0.977261	110.204	31.8688	35.6134	15.6207	26.6857	41.1086
AGAP000399	-0.278475	0.0565946	0.977261	20873.1	21673.7	19751	18607	15042.2	17753.2
AGAP000481	0.619493	0.0598187	0.977261	195.274	154.998	256.077	192.043	237.312	547.566
AGAP000652	-0.318415	0.0556357	0.977261	2657.47	3459.21	1824.76	2307.27	2284.49	1650.92
AGAP000751	-0.437472	0.0556737	0.977261	1399.79	1599.23	1382.14	1190.85	965.452	1043.34
AGAP000773	0.900493	0.059937	0.977261	197.208	366.491	222.16	297.712	268.763	904.389
AGAP000996	-0.417442	0.0599698	0.977261	1364.99	1458.72	1014.98	1193.61	922.564	760.509
AGAP000998	-0.30293	0.0599053	0.977261	1840.61	2287.31	1494.07	1592.39	1462	1452.78
AGAP005071	0.27714	0.0611112	0.982495	1450.06	1386.29	1033.64	1621.8	1583.99	1427.29
AGAP001536	0.667231	0.0605651	0.982495	44.4684	26.0745	43.2448	58.8074	63.8551	52.619
AGAP002721	0.535358	0.0607053	0.982495	600.324	1079.19	638.497	701.094	1624.02	1155.97
AGAP003620	0.443202	0.0610366	0.982495	1817.41	2944.97	1947.71	2954.15	3418.63	2730.43
AGAP003782	-1.22122	0.0608703	0.982495	8.70035	43.4574	9.32731	4.59433	7.6245	10.6882
AGAP004456	0.84902	0.0607328	0.982495	29.9679	46.3546	40.701	79.0224	50.5123	91.2611
AGAP028626	-0.330541	0.0607817	0.982495	1598.93	1833.9	717.355	1587.8	1084.58	620.74
AGAP011514	0.620616	0.0609929	0.982495	191.408	447.612	524.873	274.741	771.027	733.377
AGAP012296	-0.862188	0.0611498	0.982495	1816.44	1864.32	5470.89	1586.88	1863.24	1680.52
AGAP012890	0.408911	0.0610162	0.982495	120.838	149.204	117.863	153.451	213.486	151.28
AGAP001351	0.866713	0.0618392	0.985406	8.70035	26.0745	34.7654	19.2962	29.5449	89.6167
AGAP002130	0.38804	0.0621173	0.985406	853.601	533.078	967.497	946.431	1064.57	988.25
AGAP002797	0.505052	0.0619376	0.985406	131.472	153.55	67.835	169.99	170.598	140.591
AGAP002821	-0.253453	0.061696	0.985406	1442.32	1552.88	921.708	1324.09	1302.84	706.246
AGAP010759	1.21352	0.0621369	0.985406	10.6338	14.4858	3.39175	16.5396	30.498	16.4434
AGAP011817	-0.353268	0.062038	0.985406	626.425	824.243	535.049	656.07	548.011	369.155
AGAP012343	0.342742	0.061432	0.985406	711.495	653.31	478.237	826.06	876.817	620.74
AGAP012646	-0.603355	0.0621271	0.985406	115.038	182.521	93.2731	112.102	85.7756	57.552
AGAP012938	-0.271541	0.0618869	0.985406	1826.11	2601.65	1999.44	1689.79	1776.51	1800.56
AGAP000871	-1.21508	0.0616118	0.985406	5.80023	20.2801	29.6778	11.0264	7.6245	4.93303
AGAP002760	-0.399205	0.0624629	0.986736	1144.58	1086.44	1223.57	939.08	740.529	935.631
AGAP003357	0.424137	0.0624213	0.986736	477.552	615.647	430.752	723.147	864.427	469.46
AGAP000893	1.04705	0.0624255	0.986736	11.6005	2.89716	16.9588	11.0264	20.9674	32.8869
AGAP013213	0.511214	0.0626481	0.988385	147.906	111.541	306.953	209.501	239.219	313.247
AGAP005327	0.62547	0.0629384	0.990409	4680.79	8375.7	4311.76	5837.55	12098.2	8675.56
AGAP013059	0.501051	0.0628752	0.990409	151.773	104.298	101.753	184.692	186.8	133.192
AGAP010548	0.561808	0.0632473	0.992671	661.226	1180.59	984.455	597.263	1485.82	2706.59
AGAP009001	1.01542	0.0634881	0.992671	19.3341	13.0372	14.4149	17.4584	44.7939	43.5751
AGAP009156	-0.208339	0.0631846	0.992671	14150.6	16984.6	16042.1	13626.8	14256.9	12917.1
AGAP009601	-0.316644	0.0634008	0.992671	1228.68	1057.46	1833.24	848.113	736.717	1922.24
AGAP009652	0.297799	0.0634139	0.992671	3215.26	3379.54	3090.73	3965.82	4454.61	3487.65
AGAP006707	-1.49128	0.0646755	0.997416	74.4363	802.514	384.964	32.1603	74.3388	748.176
AGAP007386	0.611211	0.0640024	0.997416	1749.74	2904.4	808.932	3002.85	3354.78	1685.45
AGAP007506	-0.322548	0.0647705	0.997416	920.304	1009.66	1035.33	823.303	660.472	885.479
AGAP002018	-0.310645	0.0646787	0.997416	443.718	425.883	594.404	327.116	334.525	535.234
AGAP002226	1.30731	0.0643162	0.997416	7.73364	0	7.63144	12.8641	9.53062	14.7991
AGAP002367	1.26534	0.0647024	0.997416	10.6338	0	7.63144	25.7282	4.76531	13.9769
AGAP010811	1.71067	0.064425	0.997416	13.5339	28.9716	3.39175	17.4584	144.865	19.7321
AGAP011626	0.646594	0.0646855	0.997416	111.171	39.1117	360.373	147.937	158.208	346.134
AGAP008447	4.43839	0.0645494	0.997416	0	0	0	6.43206	0	11.5104
AGAP012447	0.50892	0.0646663	0.997416	132.439	79.672	71.2268	140.586	172.504	87.9724
AGAP012582	-0.373918	0.0643515	0.997416	306.446	466.443	285.755	303.226	284.966	218.698
AGAP012779	-0.422804	0.0641711	0.997416	152.739	160.792	72.0747	110.264	120.086	55.9077
AGAP003854	0.491187	0.0649899	0.997497	192.374	179.624	178.067	219.609	217.298	356
AGAP007958	-0.275613	0.0649758	0.997497	540.388	667.796	752.969	454.838	469.86	707.89
AGAP009104	0.422709	0.0650204	0.997497	536.521	485.275	421.425	551.319	635.692	767.086
AGAP008678	-1.31866	0.0651152	0.997699	15.4673	11.5886	30.5258	10.1075	6.67143	6.57737
AGAP004677	-0.0540414	0.78656	0.998303	6887.78	8401.77	5274.17	7644.96	6683.82	5458.4
AGAP004678	0.132036	0.535671	0.998303	2708.71	2259.79	2413.23	3245.43	2908.74	1982.26
AGAP004679	0.0679144	0.722378	0.998303	1107.84	1350.08	1194.74	1315.82	1412.44	1108.29
AGAP004680	0.581026	0.893825	0.998303	0.966705	0	0	0.918865	0	0.822172
AGAP004681	2.48246	0.0999396	0.998303	1.93341	0	0	9.18865	0	2.46652
AGAP004682	-0.126775	0.479048	0.998303	7007.65	7873.04	5678.64	7904.08	6978.32	4386.29
AGAP028431	0.145696	0.691017	0.998303	96.6705	53.5975	75.4664	89.1299	77.198	82.2172
AGAP004683	-0.149409	0.270869	0.998303	1521.59	1576.06	1313.46	1562.07	1390.52	1065.53
AGAP004684	-0.111162	0.439727	0.998303	2557.9	3081.13	2118.15	2799.78	2661.9	1787.4
AGAP004686	-0.225829	0.123938	0.998303	7604.1	9827.17	6460.44	7817.71	7132.72	5422.22
AGAP028432	0.237815	0.204588	0.998303	377.015	367.94	182.307	424.516	394.568	249.94
AGAP004688	0.630057	0.863657	0.998303	0	0	0	0	0	0.822172
AGAP004689	0.0601865	0.816043	0.998303	389.582	518.592	388.355	328.954	441.268	624.851
AGAP004690	0.307454	0.597777	0.998303	30.9346	70.9805	44.0928	13.783	59.0898	228.564
AGAP004691	-0.173102	0.279621	0.998303	4365.64	4642.7	4431.32	4486.82	4087.68	3361.86
AGAP028433	0.186799	0.304082	0.998303	1418.16	1444.24	1204.07	1742.17	1445.79	1427.29
AGAP004692	-0.149533	0.340605	0.998303	4498.08	4644.15	3181.46	4963.71	3795.09	2575.86
AGAP004693	-0.342851	0.207947	0.998303	1066.28	863.354	820.804	1078.75	922.564	402.864
AGAP004694	-0.0449941	0.907223	0.998303	34.8014	66.6347	39.0051	51.4565	36.2164	46.0416
AGAP028434	0.382748	0.248653	0.998303	67.6694	68.0833	32.2216	74.4281	95.3062	47.686
AGAP004695	-0.253321	0.149625	0.998303	1527.39	1635.45	1304.98	1445.38	1293.3	1017.85
AGAP004696	-0.270209	0.0876932	0.998303	6154.05	7163.23	6421.43	5993.76	5573.51	4861.5
AGAP004698	-0.135053	0.376052	0.998303	4186.8	3827.15	3273.89	4237.81	3596.86	2608.75
AGAP004699	0.0216418	0.894873	0.998303	3137.93	3185.43	2950.82	3651.57	3390.99	2458.29
AGAP004700	-0.133884	0.896038	0.998303	391.516	1426.85	914.925	32.1603	826.305	2052.96
AGAP004701	0.220226	0.545214	0.998303	99.5707	108.644	33.0696	92.8054	83.8694	85.5059
AGAP004702	0.359953	0.377739	0.998303	57.0356	63.7376	61.8994	108.426	104.837	48.5081
AGAP004704	-0.0208243	0.906008	0.998303	3659.95	3606.97	4050.6	3916.2	4109.6	3259.91
AGAP028437	-0.151382	0.422197	0.998303	711.495	935.783	564.726	679.96	726.233	567.298
AGAP004707	-0.241453	0.259073	0.998303	1027.61	911.157	953.93	1012.59	887.301	589.497
AGAP004708	0.115549	0.628765	0.998303	2496.03	2258.34	2814.3	2566.39	3037.41	2461.58
AGAP004709	-0.145691	0.412082	0.998303	4911.83	6488.19	3893.73	5446.12	4470.81	3703.06
AGAP004710	0.0679398	0.753407	0.998303	1964.35	2414.78	2055.4	1888.27	2688.59	2210
AGAP004712	-0.240556	0.956473	0.998303	0	0	0	0	0	0
AGAP004714	-0.224668	0.666175	0.998303	319.013	85.4663	200.113	138.749	280.2	106.06
AGAP004715	0.0374461	0.816306	0.998303	2071.65	1974.42	1590.73	2174.95	1919.47	1683.81
AGAP004717	0.178166	0.57207	0.998303	104.404	260.745	64.4433	122.209	186.8	116.748
AGAP004718	0.143698	0.57805	0.998303	176.907	230.324	133.974	166.315	220.157	198.143
AGAP004719	0.55655	0.280383	0.998303	43.5017	66.6347	49.1804	34.9169	123.898	87.9724
AGAP004720	0.567187	0.147611	0.998303	35.7681	20.2801	21.1984	39.5112	37.1694	36.1756
AGAP004721	0.166004	0.234813	0.998303	1318.59	1438.44	1440.65	1694.39	1687.87	1350.01
AGAP004722	0.0183156	0.928987	0.998303	425.35	382.425	394.291	453.92	443.174	327.224
AGAP004723	-0.106758	0.487788	0.998303	4586.05	5719	4252.41	5267.86	4695.74	3606.05
AGAP004725	0.0207081	0.890174	0.998303	5901.74	6960.43	8358.12	6353.95	7180.37	7809.81
AGAP004726	-0.0410233	0.884924	0.998303	76.3697	121.681	65.2912	67.996	109.602	76.462
AGAP004727	-0.440674	0.413828	0.998303	44.4684	88.3634	22.0464	55.1319	40.0286	13.9769
AGAP004728	0.687063	0.432028	0.998303	8.70035	0	3.39175	11.0264	5.71837	3.28869
AGAP004729	-0.130035	0.399253	0.998303	1817.41	2046.84	1512.72	1993.02	1819.4	1184.75
AGAP004732	-0.0169508	0.93602	0.998303	2949.42	2453.9	2754.95	3133.33	2598.05	2284.82
AGAP004733	0.816832	0.398953	0.998303	13.5339	0	3.39175	4.59433	19.0612	4.11086
AGAP004734	-0.0986155	0.80959	0.998303	210.742	204.25	167.044	188.367	161.067	229.386
AGAP004736	-0.0384562	0.833137	0.998303	605.158	605.507	578.293	524.672	733.858	500.703
AGAP004737	-0.232541	0.133807	0.998303	1742	1789	1151.5	1530.83	1381.94	1050.74
AGAP004738	0.102944	0.602466	0.998303	1106.88	777.888	569.814	1168.8	1008.34	519.613
AGAP004740	-1.63975	0.70836	0.998303	1.93341	0	0	0	0	0
AGAP004741	0.227707	0.939045	0.998303	3.86682	0	3.39175	0	1.90612	2.46652
AGAP004744	0.101783	0.591013	0.998303	7685.31	9104.33	7366.88	8301.95	8889.21	8770.11
AGAP004745	-0.12155	0.473747	0.998303	3349.63	2718.99	2386.1	3312.51	2842.98	1824.4
AGAP004746	0.0582758	0.740673	0.998303	2222.46	1839.7	1600.91	2395.48	2279.72	1352.47
AGAP004748	0.17608	0.436273	0.998303	589.69	822.794	747.033	756.226	873.958	787.641
AGAP004749	0.100196	0.531981	0.998303	953.172	837.28	742.793	955.62	886.348	870.68
AGAP004750	-0.164926	0.423921	0.998303	22770.7	21709.9	19357.6	23148.1	19135.6	14771.1
AGAP004751	-0.0921269	0.520365	0.998303	1589.26	1512.32	1080.27	1492.24	1480.11	974.273
AGAP004752	-0.061427	0.764964	0.998303	1593.13	1851.29	1376.2	1713.68	1614.49	1284.23
AGAP004753	-0.161221	0.508383	0.998303	977.339	954.615	765.688	917.947	918.752	622.384
AGAP004754	0.0368186	0.817555	0.998303	987.973	1079.19	1042.12	1205.55	1099.83	897.812
AGAP004755	-0.143393	0.308976	0.998303	689.261	648.964	474.845	643.206	614.725	397.931
AGAP004756	-0.135697	0.424293	0.998303	843.934	1082.09	565.574	935.405	784.37	535.234
AGAP013546	0.156697	0.404746	0.998303	441.784	378.08	587.621	414.408	566.119	582.92
AGAP004757	-0.166614	0.327745	0.998303	2651.67	3373.75	2150.37	2763.95	2783.89	1793.16
AGAP004758	-0.0131708	0.919481	0.998303	7753.94	7634.02	7586.5	8228.44	7604.48	6955.57
AGAP004759	-0.0436665	0.865096	0.998303	203.008	218.736	224.703	235.23	271.623	143.058
AGAP004760	0.471392	0.681537	0.998303	1.93341	1.44858	3.39175	4.59433	2.85919	2.46652
AGAP004761	-0.887352	0.0708109	0.998303	51.2354	114.438	57.6598	58.8074	48.6062	21.3765
AGAP004762	0.0324117	0.913939	0.998303	456.285	398.36	232.335	451.163	443.174	223.631
AGAP004763	-0.878857	0.197389	0.998303	7.73364	18.8316	22.8943	3.67546	9.53062	13.9769
AGAP004764	-0.0919162	0.709773	0.998303	401.183	570.741	293.386	524.672	426.972	233.497
AGAP004765	-0.179518	0.384223	0.998303	3304.2	2403.2	2059.64	2731.79	2506.55	1663.25
AGAP004766	0.0690726	0.622642	0.998303	3091.52	2427.82	2548.05	3192.14	2793.42	2498.58
AGAP004767	-0.686397	0.279174	0.998303	3.86682	10.1401	59.3556	4.59433	8.57756	19.7321
AGAP004768	0.0274031	0.828646	0.998303	5099.37	5409	3850.48	5698.8	5378.13	3656.2
AGAP004771	-0.212283	0.178332	0.998303	1116.54	1173.35	640.193	1112.75	817.727	591.964
AGAP004772	0.347564	0.164146	0.998303	147.906	182.521	399.379	181.935	224.923	538.522
AGAP004773	0.162874	0.424951	0.998303	1067.24	1105.27	935.275	1063.13	1401	1030.18
AGAP004774	-0.28286	0.14609	0.998303	4120.1	4303.73	3852.18	4088.03	3016.44	3020.66
AGAP004775	0.123356	0.382391	0.998303	4795.83	4069.06	5785.48	5118.08	4869.19	5899.08
AGAP004780	0.0295229	0.880263	0.998303	1096.24	977.792	1414.36	1174.31	1076.01	1247.23
AGAP004781	-0.0696287	0.665526	0.998303	671.86	588.124	468.062	614.721	625.209	418.485
AGAP004783	0.490236	0.343963	0.998303	349.947	357.8	618.994	423.597	331.666	1141.17
AGAP004784	0.359035	0.156261	0.998303	245.543	127.475	180.611	203.988	201.096	288.582
AGAP028301	-0.535781	0.666631	0.998303	24.1676	2.89716	10.1753	8.26979	0	18.0878
AGAP004785	-0.0907892	0.744761	0.998303	136.305	149.204	137.366	107.507	140.1	155.39
AGAP004786	0.165295	0.358189	0.998303	1649.2	1915.02	1389.77	1775.25	2173.93	1609.81
AGAP004787	0.180211	0.260673	0.998303	510.42	619.993	599.492	477.81	776.745	746.532
AGAP004789	-0.0270856	0.905318	0.998303	530.721	546.115	395.139	679.042	573.743	268.85
AGAP004791	-0.198464	0.245384	0.998303	775.298	856.111	490.108	785.63	659.519	407.797
AGAP004792	0.129869	0.410066	0.998303	1843.51	1505.08	1512.72	1936.05	1899.45	1498
AGAP004793	-0.0596826	0.746316	0.998303	1264.45	1380.5	1558.51	1241.39	1341.91	1431.4
AGAP004794	0.255065	0.447097	0.998303	139.206	162.241	196.722	92.8054	229.688	324.758
AGAP004795	-0.208183	0.248796	0.998303	3843.62	3476.59	3089.88	3983.28	3272.81	2029.12
AGAP004797	0.0871194	0.572543	0.998303	666.06	805.411	624.082	764.496	852.99	614.162
AGAP004798	0.0661608	0.602961	0.998303	3501.41	2937.72	3585.08	3395.21	3306.17	3780.35
AGAP004799	0.504175	0.119888	0.998303	60.9024	78.2234	58.5077	110.264	72.4327	92.0832
AGAP004800	0.418858	0.119433	0.998303	531.688	438.92	660.543	681.798	737.67	675.825
AGAP004801	-0.192349	0.201075	0.998303	2801.51	2747.96	3283.21	2905.45	2545.63	2265.91
AGAP004803	-0.1872	0.273644	0.998303	2027.18	1988.9	1656.02	2049.07	1876.58	1197.08
AGAP004804	-0.0386854	0.829377	0.998303	1294.42	1044.43	724.139	1330.52	1148.44	592.786
AGAP004805	0.0533494	0.655723	0.998303	2792.81	2219.23	2353.03	2715.25	2396	2516.67
AGAP004806	0.569375	0.151281	0.998303	72.5029	72.4291	46.6366	111.183	133.429	51.7968
AGAP004807	-0.200866	0.643053	0.998303	333.513	320.136	217.92	254.526	281.153	243.363
AGAP004808	-2.06531	0.108737	0.998303	90.8703	5.79432	26.2861	6.43206	17.1551	14.7991
AGAP004809	0.153659	0.881437	0.998303	1405.59	3146.32	4077.73	1908.48	3007.86	2452.54
AGAP004810	0.427815	0.665555	0.998303	13.5339	18.8316	55.9639	21.1339	26.6857	31.2425
AGAP004811	0.203954	0.589945	0.998303	157.573	115.886	161.108	191.124	177.27	147.169
AGAP004812	-0.104238	0.489183	0.998303	2549.2	2297.45	2953.37	2351.38	2406.48	2494.47
AGAP004813	-0.240576	0.952549	0.998303	0.966705	0	0	0	0	0.822172
AGAP004814	0.491004	0.588275	0.998303	1.93341	0	16.9588	1.83773	1.90612	23.843
AGAP004815	1.12405	0.521924	0.998303	2.90012	2.89716	0	6.43206	6.67143	0
AGAP004816	-0.21571	0.408997	0.998303	360.581	483.826	262.013	462.189	283.059	219.52
AGAP004817	-0.0100184	0.946499	0.998303	5831.17	7058.94	8287.74	6309.85	7076.48	7467.79
AGAP004820	-0.254821	0.108341	0.998303	1109.78	1247.23	892.878	1102.64	873.005	744.065
AGAP004823	0.39197	0.522073	0.998303	10.6338	2.89716	22.8943	9.18865	9.53062	27.1317
AGAP004824	0.0514988	0.790003	0.998303	1363.05	1421.06	1973.15	1332.35	1701.22	1830.98
AGAP004825	-0.169861	0.439021	0.998303	2013.65	2113.48	2643.87	2037.12	1935.67	2057.9
AGAP004827	-0.120955	0.743033	0.998303	58.0023	114.438	78.0103	69.8338	108.649	56.7298
AGAP004828	1.23124	0.196826	0.998303	12.5672	1.44858	0.847938	11.0264	8.57756	8.22172
AGAP004829	-0.170154	0.719895	0.998303	52.2021	50.7003	47.4845	37.6735	63.8551	35.3534
AGAP004830	0.036205	0.893456	0.998303	5903.67	2685.67	4482.2	5219.16	4530.86	3615.91
AGAP004831	1.09673	0.694656	0.998303	3.86682	0	0	2.7566	1.90612	0
AGAP004833	-0.0262328	0.850483	0.998303	2813.11	2133.76	1758.62	2638.98	2514.18	1511.15
AGAP004834	0.385746	0.111372	0.998303	357.681	386.771	140.758	402.463	390.755	287.76
AGAP004836	0.257407	0.388169	0.998303	656.393	379.528	376.484	460.352	406.004	903.567
AGAP004837	-0.0228796	0.901391	0.998303	1990.45	1954.14	2176.66	2009.56	1990.95	1997.06
AGAP004838	-0.119846	0.522667	0.998303	657.36	1002.42	624.082	678.123	862.521	545.922
AGAP004839	-0.0373727	0.807233	0.998303	1018.91	1306.62	962.409	1152.26	1205.62	852.592
AGAP004840	-0.0840604	0.613761	0.998303	526.854	527.283	478.237	576.129	530.855	364.222
AGAP004841	0.0756914	0.692367	0.998303	1351.45	1031.39	1512.72	1528.99	1389.56	1149.4
AGAP004842	-0.127017	0.571232	0.998303	1391.09	1544.19	825.891	1356.25	1254.23	809.017
AGAP004844	0.0175665	0.921193	0.998303	2038.78	1606.48	1183.72	2027.94	1952.82	1023.6
AGAP004845	0.0873656	0.791458	0.998303	491.086	453.406	608.819	298.631	359.304	1339.32
AGAP004846	0.348298	0.230245	0.998303	1275.08	1009.66	1823.91	1347.06	1125.57	2917.07
AGAP004847	0.661531	0.14892	0.998303	30.9346	53.5975	73.7706	16.5396	81.0103	214.587
AGAP004848	-0.0397992	0.830896	0.998303	6566.83	4796.25	5360.66	6265.74	5748.87	4481.66
AGAP004849	-0.0251336	0.904234	0.998303	5004.63	3905.37	3812.33	5615.19	4546.11	2693.43
AGAP004850	0.878238	0.122804	0.998303	13.5339	0	33.9175	18.3773	18.1082	41.1086
AGAP004851	-0.232577	0.753904	0.998303	489.153	298.408	345.111	880.273	213.486	189.099
AGAP004852	-0.0424947	0.729472	0.998303	9094.76	7929.53	5749.86	8809.16	7737.91	5570.21
AGAP004853	0.0639822	0.674261	0.998303	2257.26	2035.26	2156.31	2593.04	2442.7	1808.78
AGAP004854	-0.172642	0.199804	0.998303	4341.47	3454.87	3493.5	3917.12	3345.25	2805.25
AGAP004855	0.159814	0.302148	0.998303	1977.88	1822.31	1614.47	2031.61	2085.3	1930.46
AGAP004856	-0.213155	0.239052	0.998303	1283.78	1241.43	923.404	1252.41	1196.09	643.76
AGAP004857	-0.121321	0.673242	0.998303	400.216	372.285	413.794	337.224	446.986	321.469
AGAP004858	0.522382	0.28648	0.998303	78.3031	14.4858	153.477	60.6451	91.4939	147.169
AGAP004859	-0.244885	0.384557	0.998303	257.144	405.603	313.737	209.501	373.6	248.296
AGAP004860	0.251285	0.81184	0.998303	2175.09	2723.33	3727.53	2522.29	4003.81	2490.36
AGAP004861	0.0807083	0.656103	0.998303	589.69	799.617	542.68	751.632	814.868	482.615
AGAP004862	-0.82847	0.503731	0.998303	4.83353	0	11.0232	0.918865	5.71837	4.11086
AGAP004864	0.0951455	0.709314	0.998303	219.442	221.633	188.242	157.126	245.89	276.25
AGAP004866	-0.0687389	0.653525	0.998303	1731.37	1509.42	1742.51	1716.44	1535.38	1479.09
AGAP004867	0.0378233	0.758523	0.998303	5457.05	5900.07	6238.28	6307.09	6030.98	5719.03
AGAP004868	0.0349319	0.83569	0.998303	3279.06	3308.56	3698.7	3505.47	3393.85	3601.93
AGAP004870	-0.0277681	0.922525	0.998303	1677.23	1739.75	2141.89	1597.91	1800.33	2020.9
AGAP004871	0.40927	0.418952	0.998303	12.5672	17.383	33.0696	21.1339	40.9817	24.6652
AGAP004872	-0.415184	0.707565	0.998303	8.70035	4.34574	2.54381	7.35092	0.953062	3.28869
AGAP004873	0.407786	0.100951	0.998303	336.413	143.41	291.691	330.792	291.637	353.534
AGAP004876	-0.240538	0.956476	0.998303	0	0	0	0	0	0
AGAP004877	0.16316	0.286879	0.998303	5201.84	5782.74	3713.12	5711.67	6984.99	3926.69
AGAP004878	0.95747	0.118934	0.998303	33.8347	5.79432	9.32731	24.8094	30.498	31.2425
AGAP004879	-0.546559	0.469863	0.998303	145.973	210.044	133.974	120.371	115.32	73.9955
AGAP004880	0.0544946	0.902288	0.998303	887.436	1016.9	553.703	329.873	815.821	2271.66
AGAP004881	0.625171	0.0786226	0.998303	177.874	72.4291	228.095	158.964	206.814	363.4
AGAP004882	0.144542	0.529385	0.998303	1377.56	1326.9	1612.78	1437.11	1726.95	1541.57
AGAP004884	0.109885	0.543557	0.998303	4298.94	3414.31	4488.98	4879.18	4811.06	3560
AGAP004885	-0.03074	0.85059	0.998303	1855.11	2201.84	1583.1	1879.08	2090.06	1545.68
AGAP004886	0.0271405	0.867506	0.998303	8390.04	6759.08	7542.4	8514.21	8629.02	6270.7
AGAP004888	-0.553837	0.19366	0.998303	28.0345	60.8404	38.1572	30.3226	35.2633	21.3765
AGAP004889	-0.0904494	0.421481	0.998303	3843.62	3874.95	3235.73	3841.78	3741.72	2783.05
AGAP004890	0.164466	0.490915	0.998303	13044.7	13087.9	11492.9	14180.8	15072.7	12839.9
AGAP004891	0.150816	0.543889	0.998303	874.868	782.234	901.358	1019.02	940.672	851.77
AGAP004892	-0.0807489	0.57276	0.998303	2381.96	2061.33	1855.29	2442.34	1842.27	1706.01
AGAP004894	1.22983	0.198539	0.998303	2.90012	4.34574	3.39175	7.35092	12.3898	5.7552
AGAP004895	0.312233	0.349339	0.998303	112.138	108.644	48.3324	94.6431	128.663	100.305
AGAP004896	-0.0209936	0.936397	0.998303	165.307	396.911	115.32	207.664	263.998	140.591
AGAP004897	-2.58628	0.400523	0.998303	1.93341	0	2.54381	0	0.953062	0
AGAP004899	-0.140914	0.761681	0.998303	71.5362	141.961	42.3969	117.615	84.8225	28.776
AGAP028438	-0.371405	0.89481	0.998303	1.93341	0	4.23969	1.83773	1.90612	0
AGAP004900	-0.343202	0.168251	0.998303	534.588	1515.22	2213.96	627.585	1184.66	1252.17
AGAP004901	0.534013	0.35203	0.998303	4.83353	46.3546	26.2861	14.7018	28.5919	64.1294
AGAP004902	0.415894	0.349771	0.998303	27.0678	20.2801	32.2216	22.0528	28.5919	57.552
AGAP004903	-0.0949425	0.613204	0.998303	795.599	1032.84	909.837	888.543	791.041	872.324
AGAP004904	0.0883597	0.667909	0.998303	1694.63	2826.18	2747.32	2016.91	2437.93	3343.77
AGAP004905	-0.270245	0.15098	0.998303	628.359	625.787	565.574	445.65	466.047	619.917
AGAP004906	0.267113	0.246638	0.998303	681.527	695.319	779.255	761.739	1076.96	747.354
AGAP004907	-0.748047	0.397051	0.998303	11.6005	20.2801	3.39175	3.67546	11.4367	4.11086
AGAP004908	-0.551114	0.488458	0.998303	6.76694	14.4858	12.7191	6.43206	7.6245	9.04389
AGAP004909	0.0759047	0.604948	0.998303	661.226	666.347	686.829	737.849	715.749	670.892
AGAP004910	0.182707	0.375526	0.998303	445.651	421.537	471.453	502.619	579.462	435.751
AGAP004911	-0.133788	0.605923	0.998303	353.814	535.975	473.149	485.161	355.492	392.176
AGAP004912	0.0847956	0.623568	0.998303	1988.51	2039.6	2310.63	2213.55	2114.84	2400.74
AGAP004913	0.780518	0.859213	0.998303	0	0	0	0	0	0.822172
AGAP004914	2.81125	0.513654	0.998303	0	0	0	1.83773	0	3.28869
AGAP004915	0.28457	0.194687	0.998303	139.206	141.961	64.4433	156.207	171.551	86.328
AGAP004916	0.27153	0.408868	0.998303	3013.22	1974.42	1625.5	3129.66	2971.65	1928.81
AGAP004917	0.563113	0.194644	0.998303	282.278	89.812	166.196	324.359	314.51	151.28
AGAP004918	0.0859382	0.786958	0.998303	22162.7	14491.6	11709.2	20792.1	18587.6	12096.6
AGAP028439	0.0613514	0.909662	0.998303	56.0689	110.092	37.3093	48.6999	63.8551	101.127
AGAP004919	0.157234	0.163605	0.998303	27787.9	29345.4	28245.6	31973.8	33846.1	29548.9
AGAP004920	-0.204894	0.644626	0.998303	369.281	241.913	134.822	213.177	273.529	171.012
AGAP004921	-0.0586317	0.892993	0.998303	875.835	492.518	280.667	621.153	640.458	322.291
AGAP004922	-0.159774	0.640189	0.998303	412.783	349.108	185.698	383.167	320.229	152.102
AGAP004923	-0.42617	0.292188	0.998303	58.969	62.289	18.6546	46.8621	42.8878	13.9769
AGAP004928	0.0808184	0.784085	0.998303	722.129	822.794	706.332	832.492	835.835	692.269
AGAP004929	0.0799518	0.648407	0.998303	1623.1	1483.35	1820.52	1600.66	1945.2	1655.85
AGAP004930	-0.208946	0.711525	0.998303	26.101	40.5603	22.8943	35.8358	20.0143	23.0208
AGAP004931	0.0530128	0.780552	0.998303	460.152	505.555	455.342	555.914	524.184	401.22
AGAP028394	-0.332986	0.272511	0.998303	72.5029	89.812	223.856	58.8074	56.2307	217.053
AGAP004932	-0.278153	0.130925	0.998303	2212.79	2732.02	3095.82	2353.21	1863.24	2440.21
AGAP004933	-0.134896	0.450761	0.998303	4058.23	4917.93	3763.15	4178.08	3878.96	3499.16
AGAP004934	-0.13234	0.43102	0.998303	440.818	478.032	464.67	486.08	352.633	429.174
AGAP004935	0.101859	0.702518	0.998303	572.29	440.369	291.691	482.404	422.206	471.104
AGAP004937	-0.145651	0.434083	0.998303	7688.21	7893.32	7067.56	8465.51	7301.41	5261.08
AGAP004938	-0.0967747	0.539001	0.998303	1235.45	1324	1316	1370.95	1254.23	1009.63
AGAP004940	0.0287293	0.881583	0.998303	1649.2	1174.8	1633.98	1689.79	1652.61	1221.75
AGAP004942	-0.11285	0.403297	0.998303	3181.43	3086.93	2131.71	3137.93	2732.43	1923.06
AGAP004943	0.0713325	0.901487	0.998303	11.6005	14.4858	12.7191	9.18865	13.3429	18.9099
AGAP004945	-0.0143061	0.935306	0.998303	1145.55	1312.41	1209.16	1170.63	1133.19	1353.29
AGAP004946	-0.117378	0.607789	0.998303	481.419	446.163	732.618	346.412	434.596	829.571
AGAP004947	0.250294	0.573824	0.998303	107.304	28.9716	22.8943	102.913	60.0429	23.843
AGAP004949	0.40805	0.872913	0.998303	0.966705	0	0.847938	1.83773	0	0.822172
AGAP004950	-0.122934	0.861097	0.998303	5.80023	13.0372	15.2629	3.67546	19.0612	10.6882
AGAP004951	3.30873	0.346021	0.998303	0	0	0	0	3.81225	3.28869
AGAP004952	0.059952	0.810804	0.998303	2731.91	1862.88	1677.22	2797.95	2435.07	1509.51
AGAP004953	0.0295168	0.818287	0.998303	2034.91	1890.4	1778.12	2148.31	1966.17	1719.16
AGAP004954	0.0925349	0.864172	0.998303	35.7681	143.41	72.9226	33.998	116.274	159.501
AGAP004955	-0.129494	0.582471	0.998303	384.749	501.209	362.069	421.759	408.864	300.093
AGAP004956	-0.0279058	0.904099	0.998303	2147.05	1809.28	3331.55	2124.42	2063.38	2905.55
AGAP004957	-0.207227	0.337759	0.998303	3344.8	3476.59	2810.06	3408.07	3088.87	2069.41
AGAP004958	-0.199241	0.217521	0.998303	1132.01	1235.64	602.884	1132.04	916.846	529.479
AGAP004959	-0.346246	0.103763	0.998303	1205.48	1218.26	1011.59	984.105	1019.78	733.377
AGAP004960	0.0918795	0.560763	0.998303	4150.07	4487.7	5967.78	4558.49	5508.7	5372.89
AGAP004961	0.136084	0.819322	0.998303	26.101	18.8316	9.32731	11.9453	24.7796	16.4434
AGAP004962	-0.136878	0.445008	0.998303	28686	27963.4	24739.4	30537.6	25874.7	19062.1
AGAP004963	-0.122469	0.560822	0.998303	34794.6	29183.1	27859	36643.4	29211.3	21131.5
AGAP004964	-0.106535	0.598098	0.998303	713.429	812.654	478.237	739.687	655.707	448.906
AGAP004965	-0.0993422	0.653615	0.998303	1179.38	1089.33	1388.07	1287.33	1137	1039.23
AGAP028425	-0.179124	0.188383	0.998303	5644.59	4816.53	4293.96	5370.77	4316.42	3461.34
AGAP004968	0.0832264	0.893822	0.998303	26.101	24.6259	10.1753	17.4584	30.498	13.9769
AGAP004969	-0.10916	0.947022	0.998303	0.966705	2.89716	2.54381	0.918865	3.81225	1.64434
AGAP004970	-0.180964	0.564559	0.998303	65.736	66.6347	38.1572	67.996	45.747	36.1756
AGAP004973	1.58939	0.374371	0.998303	0	0	0.847938	1.83773	0	2.46652
AGAP004974	0.720079	0.870215	0.998303	0	0	0	0.918865	0	0
AGAP004975	0.72651	0.478902	0.998303	1.93341	0	22.0464	0.918865	1.90612	41.9308
AGAP004976	-1.97534	0.500216	0.998303	0.966705	1.44858	0	0	0	0
AGAP004978	0.507027	0.320436	0.998303	178.84	91.2606	179.763	51.4565	149.631	521.257
AGAP004979	2.10895	0.627158	0.998303	0	0	0	0	4.76531	0
AGAP004980	-0.231983	0.917722	0.998303	0.966705	0	1.69588	3.67546	0	0.822172
AGAP004982	0.442854	0.178499	0.998303	96.6705	86.9149	56.8118	102.913	162.021	69.0624
AGAP004983	-0.19672	0.262201	0.998303	679.594	828.588	522.33	660.664	677.627	435.751
AGAP004987	-0.184994	0.623079	0.998303	1399.79	1492.04	901.358	635.855	1981.42	818.883
AGAP004988	-0.184328	0.621757	0.998303	804.299	753.262	562.183	312.414	947.344	633.072
AGAP004989	-0.0561323	0.746995	0.998303	787.865	822.794	1206.62	801.251	709.078	1226.68
AGAP004990	0.00811367	0.951957	0.998303	5270.48	5526.34	5454.78	5302.77	5454.37	5594.06
AGAP004991	0.00837388	0.962459	0.998303	2725.14	3017.39	3526.57	2740.98	3305.22	3213.05
AGAP004992	0.1013	0.62679	0.998303	1306.99	1400.78	1019.22	1414.13	1502.03	1081.16
AGAP004994	0.450001	0.895311	0.998303	0	0	4.23969	0	1.90612	0
AGAP004995	-0.167548	0.786951	0.998303	35.7681	52.1489	14.4149	20.215	54.3245	21.3765
AGAP004996	-0.240547	0.956475	0.998303	0	0	0	0	0	0
AGAP004997	0.721122	0.866696	0.998303	0	0	0	0	0	0.822172
AGAP005000	1.18457	0.234645	0.998303	5.80023	0	2.54381	8.26979	12.3898	2.46652
AGAP005002	0.1901	0.614801	0.998303	54.1355	52.1489	24.5902	61.564	48.6062	33.709
AGAP005003	0.0785298	0.619623	0.998303	500.753	547.564	674.958	567.859	533.715	718.578
AGAP005004	-0.0618709	0.678848	0.998303	1383.36	1532.6	1177.79	1453.65	1286.63	1175.71
AGAP005006	-0.12412	0.594806	0.998303	1239.32	815.551	1376.2	991.456	811.056	1334.38
AGAP005008	-0.191142	0.357513	0.998303	1026.64	1174.8	1684	1190.85	1093.16	1098.42
AGAP005010	0.327078	0.517545	0.998303	16.434	23.1773	14.4149	22.0528	21.9204	23.0208
AGAP005011	0.299491	0.354499	0.998303	26.101	23.1773	66.9871	40.4301	24.7796	73.1733
AGAP005012	-0.0683325	0.785824	0.998303	160.473	136.167	234.031	130.479	169.645	209.654
AGAP005013	0.273493	0.434737	0.998303	112.138	55.0461	172.979	120.371	134.382	133.192
AGAP005014	0.110649	0.592555	0.998303	2076.48	1408.02	2099.49	2243.87	2054.8	1773.42
AGAP005015	-0.0335288	0.769623	0.998303	2630.41	2608.89	2732.05	2646.33	2509.41	2633.42
AGAP005017	-0.207476	0.275614	0.998303	615.791	667.796	450.255	566.021	506.076	416.019
AGAP005018	-0.116489	0.535458	0.998303	1553.5	2268.48	1305.82	1770.65	1563.97	1304.79
AGAP005019	-0.131932	0.466898	0.998303	966.705	1228.4	1196.44	1028.21	1148.44	914.255
AGAP005020	-0.195574	0.217591	0.998303	713.429	605.507	496.891	622.991	464.141	489.192
AGAP005022	-0.0607214	0.834877	0.998303	209.775	153.55	217.072	164.477	233.5	164.434
AGAP005023	-0.133796	0.62405	0.998303	508.487	669.244	485.868	625.747	673.815	309.137
AGAP005025	-0.0419607	0.81139	0.998303	1051.78	1280.55	495.196	1157.77	1245.65	417.663
AGAP005026	-0.106648	0.626403	0.998303	1326.32	1342.83	841.154	1388.41	1469.62	610.874
AGAP005028	-0.172632	0.838773	0.998303	7.73364	10.1401	4.23969	7.35092	6.67143	4.93303
AGAP005029	-0.070784	0.613153	0.998303	2068.75	2028.01	2390.34	2001.29	1773.65	2443.49
AGAP005030	-0.118125	0.583456	0.998303	1199.68	1099.47	1594.12	1202.79	877.77	1568.7
AGAP005031	-0.0484389	0.793458	0.998303	2757.04	3330.29	2800.74	3231.65	2908.74	2463.23
AGAP005032	0.0351098	0.830657	0.998303	3354.47	2561.09	2641.33	3118.63	2961.16	2656.44
AGAP005033	-0.230607	0.226623	0.998303	1974.01	2042.5	2353.87	1791.79	1465.81	2200.95
AGAP005034	0.168286	0.580036	0.998303	102.471	69.5319	37.3093	108.426	85.7756	40.2864
AGAP005035	-0.160715	0.324932	0.998303	1407.52	1642.69	1522.9	1556.56	1258.99	1289.17
AGAP005036	0.0806906	0.709825	0.998303	785.931	507.003	448.559	728.66	731.952	419.308
AGAP005037	0.416201	0.149828	0.998303	66.7027	63.7376	133.974	80.8602	114.367	149.635
AGAP005039	-0.0350613	0.849549	0.998303	609.024	559.152	646.128	615.64	481.296	688.158
AGAP005040	0.157342	0.611356	0.998303	531.688	363.594	670.719	524.672	609.007	508.924
AGAP005041	-1.07775	0.121523	0.998303	18.3674	37.6631	11.0232	14.7018	19.0612	2.46652
AGAP005042	-0.085001	0.578191	0.998303	386.682	421.537	843.698	351.925	414.582	786.818
AGAP005043	0.36399	0.300783	0.998303	29.0012	27.523	44.0928	33.0792	43.8408	50.9746
AGAP005044	-0.131948	0.391596	0.998303	1573.8	2245.3	1247.32	1596.07	1781.27	1188.04
AGAP005046	0.217723	0.137025	0.998303	42444.2	47561.3	46768.8	52161.2	57455.3	49596.7
AGAP005047	-2.75793	0.11875	0.998303	3.86682	5.79432	0	0.918865	0	0
AGAP028210	-1.20237	0.785001	0.998303	0.966705	0	0	0	0	0
AGAP005048	-0.203282	0.3671	0.998303	1181.31	1155.97	1062.47	1166.04	1007.39	814.772
AGAP005049	-0.346077	0.118013	0.998303	422.45	562.049	312.041	495.268	351.68	199.788
AGAP005050	-0.111931	0.588052	0.998303	623.525	612.75	585.925	702.932	566.119	451.372
AGAP005051	-0.347571	0.0703475	0.998303	823.633	909.709	747.033	705.689	761.496	517.146
AGAP005052	-0.0299165	0.867082	0.998303	1306.02	1142.93	1311.76	1276.3	1262.81	1160.08
AGAP005053	0.149525	0.540703	0.998303	533.621	254.95	473.149	464.946	432.69	473.571
AGAP005054	-0.214447	0.210527	0.998303	926.104	1264.61	642.737	906.92	818.68	642.116
AGAP005056	-0.128292	0.597126	0.998303	915.47	987.932	825.891	1040.16	940.672	549.211
AGAP005057	0.260269	0.165884	0.998303	2395.5	2410.44	1282.08	2465.32	3036.46	1677.23
AGAP028440	0.224519	0.372692	0.998303	243.61	137.615	258.621	271.984	247.796	204.721
AGAP005059	-0.0392048	0.847992	0.998303	415.683	379.528	317.977	361.114	385.037	331.335
AGAP005060	0.0869445	0.60227	0.998303	638.026	541.769	617.299	680.879	618.537	606.763
AGAP005061	0.220427	0.223627	0.998303	17023.7	17200.5	25816.3	15919.3	25941.4	27984.3
AGAP005062	-0.133748	0.440807	0.998303	5903.67	4757.14	4863.77	5440.6	4191.57	4512.9
AGAP005063	0.0137267	0.929052	0.998303	3505.27	2678.43	4345.68	3442.07	3192.76	3893.81
AGAP005064	-0.0586517	0.879887	0.998303	697.961	382.425	1168.46	552.238	381.225	1266.14
AGAP005065	-0.644028	0.424474	0.998303	49.302	828.588	473.997	62.4828	270.67	277.072
AGAP005066	-2.01405	0.432471	0.998303	0	0	2.54381	0	0	0
AGAP005067	-0.668508	0.657029	0.998303	2.90012	0	6.7835	0	1.90612	2.46652
AGAP005068	-0.119423	0.630538	0.998303	88.9369	94.1578	36.4613	75.347	88.6348	36.1756
AGAP005069	0.049363	0.936779	0.998303	24.1676	20.2801	9.32731	9.18865	21.9204	22.1986
AGAP005070	-0.0331558	0.871897	0.998303	1170.68	785.131	848.785	1082.42	856.803	803.262
AGAP005072	-0.042675	0.94672	0.998303	28.0345	42.0088	15.2629	13.783	50.5123	21.3765
AGAP005073	3.33251	0.171026	0.998303	0	0	0	1.83773	1.90612	1.64434
AGAP005074	0.948075	0.618909	0.998303	3.86682	0	0	4.59433	1.90612	0
AGAP005075	0.185737	0.277492	0.998303	2048.45	2081.61	3068.69	2229.17	2720.99	3123.43
AGAP005076	0.233452	0.110181	0.998303	2077.45	2036.7	1705.2	2372.51	2180.61	2246.17
AGAP005077	0.148716	0.594554	0.998303	432.117	292.613	289.147	503.538	399.333	254.873
AGAP005079	0.0460124	0.785535	0.998303	3658.98	3211.5	3350.2	3216.95	3375.75	4074.68
AGAP005081	-0.0678738	0.618943	0.998303	2203.12	2304.69	1592.43	2070.2	1949.96	1747.11
AGAP005082	-0.0630052	0.655171	0.998303	3670.58	2859.5	3050.88	3325.37	2898.26	2926.11
AGAP005088	0.0424111	0.829497	0.998303	2127.72	1441.34	3234.03	2104.2	1766.98	2942.55
AGAP005091	0.0320078	0.843997	0.998303	4201.3	3799.63	3614.76	4249.75	3956.16	3671
AGAP005093	-0.281532	0.564936	0.998303	701.828	502.658	779.255	469.54	647.129	538.522
AGAP005095	0.0757392	0.726025	0.998303	15234.3	26988.5	12703	14649.5	25462	16364.5
AGAP005096	-0.455828	0.472101	0.998303	21.2675	15.9344	9.32731	24.8094	7.6245	5.7552
AGAP005098	0.621537	0.449048	0.998303	3.86682	8.69149	2.54381	4.59433	11.4367	5.7552
AGAP005100	0.0586632	0.662032	0.998303	1527.39	1580.4	1645	1387.49	1760.31	1844.13
AGAP005102	0.273127	0.0809614	0.998303	776.264	773.542	1181.18	886.705	1098.88	1271.9
AGAP005104	0.0573344	0.784446	0.998303	461.118	323.034	278.971	457.595	442.221	237.608
AGAP005105	-0.248311	0.233906	0.998303	435.984	569.292	433.296	458.514	439.362	318.18
AGAP005106	-0.124405	0.579989	0.998303	3923.86	3295.52	2923.69	3891.39	3411.01	2291.39
AGAP028443	0.0485872	0.796164	0.998303	629.325	721.393	320.52	743.362	769.121	276.25
AGAP005107	0.125983	0.625924	0.998303	174.974	227.427	192.482	236.148	254.468	159.501
AGAP028444	-0.195531	0.29985	0.998303	537.488	627.236	398.531	619.315	460.329	308.314
AGAP005109	-0.0496189	0.788491	0.998303	2119.02	3237.58	2179.2	2387.21	2695.26	2135.18
AGAP005110	0.0418793	0.801874	0.998303	2559.84	2262.68	2408.99	2459.8	2432.21	2561.06
AGAP005111	0.41056	0.0781738	0.998303	213.642	185.418	680.894	273.822	314.51	741.599
AGAP005113	-0.196775	0.185782	0.998303	1865.74	2022.22	1366.88	1849.68	1562.07	1176.53
AGAP005114	0.219549	0.675319	0.998303	34.8014	88.3634	108.536	57.8885	82.9164	113.46
AGAP005115	-0.286848	0.236742	0.998303	3530.41	2756.65	3250.14	3118.63	2286.4	2481.31
AGAP005116	0.0298745	0.871213	0.998303	853.601	719.945	783.494	944.594	892.066	605.941
AGAP005117	0.28009	0.125688	0.998303	1319.55	1202.32	1154.04	1625.47	1711.7	1151.04
AGAP005118	-0.133615	0.391837	0.998303	1278.95	1704.98	1088.75	1332.35	1350.49	1002.23
AGAP005119	-0.108211	0.664333	0.998303	2090.02	1293.58	1667.89	1855.19	1607.82	1310.54
AGAP005120	0.0705768	0.697797	0.998303	507.52	499.76	658	531.104	553.729	653.627
AGAP005121	0.0693906	0.62241	0.998303	1927.61	2188.81	1442.34	1983.83	2232.07	1594.19
AGAP005122	0.0966771	0.564645	0.998303	2695.17	1961.38	3128.04	2480.94	2695.26	3034.64
AGAP005123	-0.0690503	0.675533	0.998303	492.053	644.619	544.376	502.619	551.823	538.522
AGAP005124	0.158864	0.305624	0.998303	3522.67	3356.36	3256.93	3465.04	3683.58	4188.96
AGAP005125	-0.0217377	0.897961	0.998303	1656.93	1699.19	3379.88	1897.46	1649.75	2926.11
AGAP005126	-0.835441	0.194638	0.998303	15.4673	17.383	29.6778	8.26979	9.53062	17.2656
AGAP005127	-0.244456	0.190624	0.998303	4430.41	4358.78	5020.64	3969.5	3191.8	4670.76
AGAP005128	0.121733	0.582867	0.998303	1825.14	1328.35	1748.45	2049.07	1696.45	1642.7
AGAP005129	-0.0258544	0.866921	0.998303	2863.38	3059.4	3575.75	2831.02	3007.86	3486.83
AGAP005130	0.0935685	0.651777	0.998303	1445.22	1041.53	1209.16	1506.02	1426.73	1084.44
AGAP005131	0.0228267	0.897651	0.998303	33429.6	46421.2	30796.2	37306.9	41492.5	32894.3
AGAP005132	-0.206563	0.183374	0.998303	1752.64	2281.52	1399.1	1817.52	1604.96	1252.99
AGAP005133	0.177531	0.352251	0.998303	358.648	289.716	617.299	360.195	398.38	640.472
AGAP005134	0.0817125	0.722938	0.998303	27423.5	38704.6	28308.4	31260.7	36567.1	31869.8
AGAP005135	0.0949818	0.798892	0.998303	139.206	137.615	165.348	120.371	145.818	235.141
AGAP005136	-0.202207	0.330397	0.998303	1287.65	1964.28	975.976	1348.89	1175.13	1007.16
AGAP005137	0.184072	0.823413	0.998303	27.0678	30.4202	0	22.0528	13.3429	7.39955
AGAP005138	0.12249	0.906068	0.998303	8.70035	0	8.47938	3.67546	7.6245	4.11086
AGAP005139	-0.074922	0.765345	0.998303	232.009	176.727	251.837	249.931	152.49	226.919
AGAP005141	0.248006	0.250331	0.998303	482.386	305.651	621.538	468.621	554.682	603.474
AGAP005142	-0.157089	0.460596	0.998303	4230.3	2737.82	3864.05	3352.02	2683.82	3606.87
AGAP005143	0.0422249	0.843447	0.998303	267.777	307.099	341.719	275.66	254.468	429.996
AGAP005146	0.0419214	0.959021	0.998303	2.90012	20.2801	4.23969	18.3773	12.3898	1.64434
AGAP005147	-0.0631418	0.644071	0.998303	5122.57	4410.93	4199.83	5337.69	4028.59	3859.27
AGAP005148	-0.236353	0.174691	0.998303	1492.59	2227.92	1327.87	1645.69	1474.39	1130.49
AGAP005149	0.229141	0.383494	0.998303	958.005	1639.79	1376.2	1322.25	1771.74	1493.89
AGAP005150	0.168379	0.495933	0.998303	126.638	137.615	206.049	169.99	129.616	231.852
AGAP005152	0.0843983	0.748358	0.998303	1243.18	753.262	883.551	1078.75	1212.29	730.088
AGAP005155	0.0923383	0.621549	0.998303	1634.7	979.241	2333.52	1554.72	1277.1	2322.64
AGAP005156	-0.110643	0.545499	0.998303	1118.48	1031.39	1929.06	995.131	873.958	1989.66
AGAP005158	0.0782415	0.763562	0.998303	736.63	441.817	499.435	729.579	734.811	355.178
AGAP005159	-0.181572	0.500894	0.998303	297.745	202.801	434.992	204.907	260.186	347.779
AGAP005161	-0.0137189	0.932501	0.998303	2798.61	2661.04	2564.16	3156.3	2701.93	2171.36
AGAP005162	-0.134136	0.731721	0.998303	120.838	89.812	141.606	50.5376	78.1511	322.291
AGAP005163	0.256989	0.62171	0.998303	203.975	112.989	54.268	190.205	151.537	96.1941
AGAP005164	0.00982016	0.943246	0.998303	804.299	915.503	902.206	811.358	860.615	966.874
AGAP005165	-0.448435	0.146511	0.998303	435.017	323.034	329.848	210.42	217.298	368.333
AGAP005169	-0.379323	0.521458	0.998303	384.749	228.876	189.938	167.234	297.355	189.099
AGAP005170	0.105254	0.500995	0.998303	3185.29	3627.25	4679.77	3573.47	3902.79	4838.48
AGAP005171	-0.232677	0.721797	0.998303	24.1676	14.4858	22.8943	13.783	13.3429	23.843
AGAP005173	-0.0488981	0.81767	0.998303	844.901	737.328	1065.01	791.143	669.049	1110.75
AGAP005174	-0.028474	0.856558	0.998303	1938.24	2495.91	1862.92	2320.14	2078.63	1752.05
AGAP005175	0.421437	0.13548	0.998303	8565.98	6228.9	7143.87	8367.19	12192.5	8223.36
AGAP005176	-0.285543	0.389094	0.998303	5421.28	4571.72	4068.4	4775.34	3803.67	3140.7
AGAP005177	0.0355157	0.925647	0.998303	58.969	27.523	53.4201	44.1055	52.4184	46.8638
AGAP005179	0.814733	0.470915	0.998303	11.6005	10.1401	0	5.51319	8.57756	7.39955
AGAP005180	0.0562877	0.800491	0.998303	1249.95	806.86	592.708	1313.98	1016.92	514.679
AGAP005181	-0.806562	0.420392	0.998303	9.66705	2.89716	5.08763	0.918865	5.71837	4.11086
AGAP005182	-1.75922	0.224373	0.998303	627.392	669.244	3531.66	718.553	723.374	161.146
AGAP005183	0.443036	0.127692	0.998303	56.0689	79.672	95.8169	77.1847	113.414	124.148
AGAP005187	-0.172987	0.513351	0.998303	1194.85	938.681	1367.72	1093.45	736.717	1362.34
AGAP005188	0.0546687	0.840739	0.998303	1602.8	1439.89	1712.83	1710.93	1489.64	1715.05
AGAP005189	0.0595196	0.778833	0.998303	971.539	1251.57	928.492	1273.55	1292.35	804.906
AGAP005191	-0.146446	0.51501	0.998303	1731.37	1959.93	2199.55	1834.97	1707.89	1812.07
AGAP005192	0.379322	0.11789	0.998303	227.176	234.67	429.056	352.844	363.117	383.132
AGAP005193	-0.261115	0.107507	0.998303	1916.98	2151.14	1746.75	1774.33	1494.4	1554.73
AGAP005194	-0.401893	0.65612	0.998303	227.176	6226	392.595	1173.39	2136.76	61.6629
AGAP005195	-0.333642	0.753104	0.998303	84.1034	3615.66	263.709	759.902	1143.67	19.7321
AGAP005197	0.164241	0.296404	0.998303	1916.98	2142.45	3174.68	2200.68	2511.32	3295.26
AGAP005198	0.0425358	0.801822	0.998303	1285.72	1035.74	946.298	1375.54	1248.51	818.061
AGAP005199	-0.0704134	0.710791	0.998303	1509.99	1412.37	899.662	1585.04	1327.62	795.862
AGAP005201	-0.258284	0.190473	0.998303	629.325	825.691	509.61	590.83	539.433	484.259
AGAP005202	-0.108852	0.408818	0.998303	12102.2	12389.7	10336.4	11604.4	12348.8	8690.36
AGAP005203	0.181275	0.283062	0.998303	1418.16	1567.36	1047.2	1488.56	1624.97	1430.58
AGAP005205	0.280406	0.154706	0.998303	584.857	559.152	380.724	645.044	710.031	485.903
AGAP005206	-0.0293149	0.900825	0.998303	824.6	954.615	699.548	990.537	949.25	569.765
AGAP005207	0.262438	0.465646	0.998303	76.3697	37.6631	14.4149	97.3997	37.1694	19.7321
AGAP005209	-0.0399206	0.875069	0.998303	1096.24	1166.11	1226.97	1021.78	1116.99	1289.17
AGAP005210	0.0600682	0.70927	0.998303	1451.02	1208.12	966.649	1572.18	1388.61	878.902
AGAP005211	-0.129185	0.480851	0.998303	1931.48	2020.77	1410.12	1914.92	1667.86	1308.08
AGAP005212	-0.259476	0.182935	0.998303	1306.99	1652.83	1237.14	1371.87	1080.77	1042.51
AGAP005213	0.0826965	0.858095	0.998303	304.512	244.81	1014.98	209.501	170.598	1707.65
AGAP005215	-0.427756	0.144613	0.998303	220.409	309.996	159.412	234.311	189.659	100.305
AGAP005216	-0.00797528	0.962672	0.998303	3306.13	2804.45	2861.79	3448.5	2726.71	2776.47
AGAP005217	0.727949	0.518506	0.998303	8.70035	5.79432	1.69588	0	16.2021	8.22172
AGAP005218	0.0965434	0.711476	0.998303	1223.85	582.33	678.35	1125.61	1002.62	588.675
AGAP005219	-0.0490076	0.828038	0.998303	224.276	221.633	101.753	237.067	188.706	102.771
AGAP005220	0.0668907	0.672599	0.998303	697.961	714.15	490.108	792.981	724.327	490.014
AGAP005221	-0.204576	0.299351	0.998303	4319.24	3370.85	3921.71	3333.64	3194.66	3490.12
AGAP005225	0.060939	0.748538	0.998303	477.552	493.966	998.022	491.593	522.278	1039.23
AGAP005226	-0.325514	0.112484	0.998303	638.992	843.074	469.757	728.66	545.151	324.758
AGAP005227	-0.297988	0.0800057	0.998303	958.005	976.344	1204.92	813.196	649.988	1157.62
AGAP013141	-0.064002	0.730252	0.998303	1225.78	1454.38	809.78	1166.04	1107.46	958.652
AGAP005228	0.250586	0.24133	0.998303	534.588	444.714	701.244	596.344	708.125	693.913
AGAP005230	0.18788	0.425001	0.998303	209.775	160.792	471.453	241.662	273.529	377.377
AGAP005231	0.410559	0.339688	0.998303	37.7015	23.1773	108.536	35.8358	49.5592	126.614
AGAP005233	0.903346	0.378661	0.998303	1.93341	7.24291	0.847938	3.67546	7.6245	4.11086
AGAP005234	-0.0715418	0.608148	0.998303	5757.7	7257.39	4809.5	5979.98	5883.25	4953.58
AGAP005235	-0.476601	0.111029	0.998303	275.511	247.707	605.427	229.716	228.735	327.224
AGAP005236	-0.213516	0.224787	0.998303	1267.35	1691.94	1296.5	1283.65	1228.5	1146.93
AGAP005237	-0.126385	0.402894	0.998303	1349.52	1264.61	964.953	1125.61	1119.85	1011.27
AGAP005238	0.0297712	0.913742	0.998303	295.812	424.434	282.363	370.303	493.686	198.143
AGAP005239	0.163437	0.484736	0.998303	261.01	328.828	234.879	335.386	290.684	286.116
AGAP005240	-0.17497	0.232297	0.998303	2285.29	2595.86	1934.15	2213.55	2043.36	1762.74
AGAP005241	-0.31249	0.0948951	0.998303	892.269	779.337	913.229	777.36	649.035	656.915
AGAP005243	0.571551	0.157486	0.998303	32.868	46.3546	61.0515	54.2131	79.1041	71.5289
AGAP005245	-0.242524	0.0870336	0.998303	27429.3	27796.8	20430.2	24879.2	21368.6	17609.3
AGAP005246	-0.133611	0.582873	0.998303	3189.16	3170.94	2476.83	2310.03	2660.95	3373.37
AGAP005247	0.222138	0.304863	0.998303	424.384	525.835	446.863	434.623	557.541	670.07
AGAP005248	0.52503	0.63368	0.998303	2.90012	4.34574	1.69588	0.918865	7.6245	4.11086
AGAP005249	0.15127	0.52885	0.998303	1803.87	989.381	1780.67	1863.46	1663.09	1546.5
AGAP005250	0.141844	0.366415	0.998303	1968.21	1549.98	2149.52	1898.38	2094.83	2267.55
AGAP005251	0.119043	0.640962	0.998303	373.148	259.296	228.943	413.489	338.337	211.298
AGAP005252	-0.190257	0.258727	0.998303	812.033	886.532	498.587	712.121	817.727	411.086
AGAP005253	-0.437418	0.12037	0.998303	3397	2507.49	3384.12	2512.18	2576.13	1989.66
AGAP005254	-0.335366	0.662062	0.998303	15.4673	7.24291	4.23969	4.59433	9.53062	8.22172
AGAP005257	0.378101	0.0968193	0.998303	172.074	207.147	152.629	269.228	288.778	152.102
AGAP005258	-0.50482	0.44291	0.998303	9.66705	2.89716	20.3505	4.59433	5.71837	12.3326
AGAP005259	-0.0121056	0.963042	0.998303	1150.38	767.748	2132.56	1073.23	926.376	1935.39
AGAP005260	-0.256999	0.347173	0.998303	7918.28	7273.33	6430.76	7045.86	7032.64	4667.47
AGAP005262	-0.172312	0.45277	0.998303	772.398	817	828.435	664.34	784.37	688.98
AGAP005263	-0.0711654	0.589918	0.998303	4536.75	4245.79	3891.19	4501.52	3711.22	3847.76
AGAP005267	-0.195148	0.218292	0.998303	994.74	987.932	962.409	1020.86	857.756	725.155
AGAP005269	-0.0530217	0.802016	0.998303	1678.2	874.943	1380.44	1357.16	1120.8	1269.43
AGAP005270	-0.0173512	0.936456	0.998303	1623.1	1573.16	1896.84	1654.88	1925.19	1532.53
AGAP005271	-0.0754637	0.784919	0.998303	489.153	376.631	390.899	430.029	400.286	366.689
AGAP005272	-0.177295	0.400558	0.998303	1626.97	1600.68	1260.04	1698.06	1542.05	896.989
AGAP005273	-0.446588	0.445862	0.998303	46.4019	28.9716	11.8711	25.7282	14.2959	23.0208
AGAP005274	0.0415011	0.850013	0.998303	949.305	817	888.639	1106.31	925.423	767.086
AGAP005275	0.185899	0.258765	0.998303	1188.08	980.689	2259.75	1357.16	1360.02	2071.87
AGAP005279	0.104768	0.477717	0.998303	629.325	572.19	707.18	640.449	607.1	815.594
AGAP005281	0.23118	0.238647	0.998303	200.108	131.821	234.031	194.799	181.082	285.294
AGAP005282	0.0534826	0.830586	0.998303	848.767	960.409	886.943	832.492	1157.97	802.44
AGAP005283	1.81297	0.676336	0.998303	0	0	0	0	0.953062	1.64434
AGAP005285	-0.116558	0.704146	0.998303	171.107	89.812	198.417	119.453	100.071	204.721
AGAP005290	-0.310808	0.0675832	0.998303	733.729	811.205	619.842	645.044	508.935	591.141
AGAP005291	-0.0329499	0.853126	0.998303	2007.85	2106.24	3838.61	2151.06	1853.71	3845.3
AGAP005292	-0.385191	0.468189	0.998303	26.101	56.4947	10.1753	19.2962	23.8265	19.7321
AGAP005293	0.157988	0.572917	0.998303	1695.6	1379.05	1578.86	1637.42	1557.3	2149.16
AGAP005294	-0.213575	0.405535	0.998303	1045.01	1358.77	1048.05	904.164	932.095	1077.87
AGAP005295	-0.100769	0.539684	0.998303	637.059	614.198	501.131	601.857	557.541	473.571
AGAP005296	-0.131638	0.661527	0.998303	677.66	424.434	446.863	668.015	529.902	306.67
AGAP005297	-0.163652	0.347895	0.998303	2311.39	2594.41	2166.48	2299.92	2280.68	1779.18
AGAP005298	-0.133264	0.362356	0.998303	906.77	1209.57	950.538	985.943	999.762	803.262
AGAP005299	-0.0533513	0.741651	0.998303	1733.3	1583.3	1529.68	1783.52	1495.35	1414.96
AGAP005300	0.0573023	0.776745	0.998303	529.755	580.881	813.172	540.293	460.329	1148.57
AGAP005301	0.361013	0.204973	0.998303	156.606	114.438	76.3144	158.964	142.959	125.792
AGAP005302	0.012129	0.951398	0.998303	190.441	210.044	108.536	230.635	189.659	99.4828
AGAP005303	0.735507	0.867411	0.998303	0	0	0	0	0	0.822172
AGAP005304	0.405874	0.905668	0.998303	1.93341	0	0	0.918865	0	2.46652
AGAP005305	-0.0766517	0.71851	0.998303	1377.56	821.345	1656.02	1111.83	1016.92	1447.84
AGAP005306	-0.153368	0.597459	0.998303	145.006	227.427	293.386	139.668	160.114	323.936
AGAP005307	-0.140993	0.420059	0.998303	1728.47	1645.59	1011.59	1797.3	1515.37	781.885
AGAP005308	0.139885	0.664082	0.998303	503.654	212.941	440.08	474.135	519.419	297.626
AGAP005309	-0.240603	0.956465	0.998303	0	0	0	0	0	0
AGAP005311	-0.0841776	0.871441	0.998303	29.9679	31.8688	16.9588	33.0792	24.7796	17.2656
AGAP005312	-0.109062	0.932867	0.998303	5.80023	0	4.23969	0	2.85919	8.22172
AGAP005313	0.0551918	0.883751	0.998303	50.2687	66.6347	41.5489	32.1603	65.7613	72.3511
AGAP005315	1.38197	0.141233	0.998303	7.73364	7.24291	1.69588	13.783	12.3898	11.5104
AGAP005316	0.099977	0.453523	0.998303	4660.49	3985.05	3371.4	5062.03	4556.59	3347.06
AGAP005317	-0.161712	0.529744	0.998303	477.552	848.868	483.324	441.974	485.109	658.56
AGAP005318	0.355857	0.634854	0.998303	12.5672	5.79432	9.32731	10.1075	13.3429	13.9769
AGAP005319	-0.173286	0.649328	0.998303	278.411	554.807	145.845	277.497	248.749	276.25
AGAP005322	-0.0643936	0.717462	0.998303	846.834	615.647	1762.86	800.332	603.288	1672.3
AGAP005323	0.337057	0.242568	0.998303	476.586	592.47	394.291	590.83	623.302	655.271
AGAP005324	0.0165259	0.928368	0.998303	1930.51	2087.41	1644.15	1750.44	1996.66	1924.7
AGAP005325	-0.271963	0.0770393	0.998303	5660.06	4561.58	3525.72	4913.17	3576.84	2926.11
AGAP005326	0.0628896	0.811246	0.998303	301.612	199.904	244.206	237.986	219.204	342.023
AGAP005328	0.224086	0.756377	0.998303	8.70035	11.5886	4.23969	11.0264	6.67143	9.04389
AGAP005331	0.0216141	0.88417	0.998303	1339.85	1070.5	1057.38	1387.49	1226.59	943.031
AGAP005332	0.450846	0.101534	0.998303	99.5707	192.661	136.518	122.209	244.937	227.742
AGAP005337	-0.240603	0.956465	0.998303	0	0	0	0	0	0
AGAP005338	-0.240566	0.947489	0.998303	0	0	0	0	0	0
AGAP005339	-0.62781	0.520568	0.998303	11.6005	10.1401	4.23969	3.67546	7.6245	4.11086
AGAP005340	0.0224436	0.945518	0.998303	1182.28	601.161	260.317	513.646	1066.48	344.49
AGAP005341	-0.0341111	0.822292	0.998303	1478.09	1128.44	1400.79	1267.12	1364.78	1273.54
AGAP005342	-0.227323	0.443798	0.998303	374.115	328.828	437.536	241.662	444.127	300.093
AGAP005343	-0.0916399	0.615871	0.998303	1187.11	1447.13	1083.66	1413.21	1181.8	916.721
AGAP005344	-0.103332	0.434024	0.998303	2128.69	2569.78	2130.02	2182.31	2336.91	1854
AGAP005345	-0.663372	0.54436	0.998303	3.86682	5.79432	11.0232	0.918865	3.81225	18.0878
AGAP005346	-0.222382	0.594147	0.998303	78.3031	70.9805	44.9407	80.8602	65.7613	27.9538
AGAP005347	0.211948	0.396927	0.998303	133.405	144.858	407.01	145.181	202.049	418.485
AGAP005348	-0.10761	0.690331	0.998303	1483.89	1580.4	1113.34	1815.68	1468.67	828.749
AGAP005349	0.350916	0.906651	0.998303	0.966705	0	0	0	0	1.64434
AGAP005350	0.0958681	0.830312	0.998303	56.0689	73.8776	80.5541	30.3226	63.8551	176.767
AGAP005351	-0.0500836	0.714543	0.998303	1208.38	1124.1	1353.31	1144.91	968.311	1488.95
AGAP005352	-0.0439205	0.748612	0.998303	644.793	531.629	1304.13	637.693	568.978	1138.71
AGAP005353	-0.226788	0.17209	0.998303	635.125	848.868	546.072	673.528	603.288	453.839
AGAP005355	-0.176442	0.825551	0.998303	11.6005	2.89716	17.8067	7.35092	3.81225	17.2656
AGAP005356	0.888558	0.166956	0.998303	7.73364	4.34574	9.32731	8.26979	15.249	18.9099
AGAP005359	0.0934483	0.581081	0.998303	556.822	460.649	1729.79	510.889	506.076	2039.81
AGAP005360	0.22552	0.399002	0.998303	169.173	236.119	135.67	168.152	256.374	209.654
AGAP005361	0.678311	0.428763	0.998303	9.66705	0	21.1984	16.5396	12.3898	6.57737
AGAP005362	-0.147054	0.605475	0.998303	986.04	971.998	1259.19	977.673	650.941	1289.17
AGAP005363	-0.29822	0.196264	0.998303	1771.97	1410.92	1033.64	1552.88	1282.82	707.89
AGAP005364	-0.0170565	0.901473	0.998303	1998.18	2004.84	1962.13	2006.8	2010.01	1884.42
AGAP005365	0.0833767	0.715593	0.998303	5194.11	2642.21	3947.15	4417.9	3979.99	3859.27
AGAP005366	-0.141178	0.503725	0.998303	2264.99	1484.8	3055.97	1957.18	1438.17	2760.85
AGAP005369	0.0572113	0.754868	0.998303	23545.1	16028.5	22481.4	21090.7	21991.9	20653
AGAP005370	-0.501293	0.528134	0.998303	7.73364	10.1401	8.47938	3.67546	2.85919	13.9769
AGAP005371	0.206661	0.496936	0.998303	87.9702	75.3262	99.2087	90.0488	121.992	92.0832
AGAP005373	1.6375	0.303712	0.998303	3.86682	0	0	6.43206	1.90612	0.822172
AGAP005374	-0.0257931	0.87629	0.998303	2625.57	1952.69	2356.42	2634.39	2234.93	1989.66
AGAP005375	0.0621173	0.663593	0.998303	4925.36	4341.4	3912.38	5119.92	4744.34	3942.31
AGAP005376	0.0304808	0.863255	0.998303	4508.71	5698.72	4443.19	5509.52	4670	4836.84
AGAP005377	0.062592	0.706689	0.998303	1283.78	1242.88	1134.54	1578.61	1217.06	1066.36
AGAP005378	0.113386	0.693013	0.998303	551.989	803.962	306.105	619.315	621.396	492.481
AGAP005379	-0.0332304	0.915979	0.998303	171.107	154.998	189.09	197.556	155.349	157.035
AGAP005380	-0.03467	0.797931	0.998303	2513.43	2343.8	2046.92	2611.42	2130.09	2004.45
AGAP005381	-0.0763115	0.632589	0.998303	960.905	1134.24	1150.65	849.032	1055.99	1182.28
AGAP005382	0.0793572	0.590696	0.998303	1212.25	989.381	904.749	1211.98	1225.64	869.036
AGAP005383	-0.28404	0.41977	0.998303	47.3686	89.812	84.7938	50.5376	52.4184	78.1063
AGAP005384	3.16538	0.192784	0.998303	0	0	0	4.59433	0.953062	0
AGAP005385	4.24077	0.0870954	0.998303	0	0	0	2.7566	2.85919	3.28869
AGAP005386	3.28584	0.141825	0.998303	0	0	0	0.918865	0	2.46652
AGAP005387	-0.0343008	0.954741	0.998303	18.3674	5.79432	24.5902	9.18865	7.6245	41.9308
AGAP005388	-0.227428	0.341785	0.998303	365.415	521.489	643.585	338.142	427.925	536.878
AGAP005389	2.66296	0.0807959	0.998303	0	8.69149	0.847938	2.7566	0.953062	42.7529
AGAP005390	0.938291	0.235843	0.998303	4.83353	5.79432	8.47938	5.51319	12.3898	19.7321
AGAP005391	0.122776	0.394678	0.998303	984.106	889.429	1638.22	1069.56	1041.7	1670.65
AGAP005392	-0.0238107	0.924705	0.998303	138.239	189.764	187.394	151.613	190.612	161.146
AGAP005393	0.11157	0.51744	0.998303	3122.46	2745.06	2765.12	3332.72	3104.12	2875.96
AGAP005394	0.14469	0.481035	0.998303	293.878	218.736	408.706	300.469	227.782	510.569
AGAP005396	-0.0379197	0.892279	0.998303	438.884	475.135	303.562	372.14	455.564	329.691
AGAP005397	-0.236027	0.360735	0.998303	222.342	309.996	351.894	204.907	165.833	420.13
AGAP005400	0.0700376	0.630816	0.998303	2747.38	3133.28	2502.26	3259.22	3373.84	2262.62
AGAP005401	0.0111913	0.959582	0.998303	1260.58	1487.69	1757.77	1367.27	1385.75	1798.91
AGAP005402	-0.0698689	0.62649	0.998303	2650.71	3165.15	2520.92	3016.64	2821.06	2159.02
AGAP005403	-1.37565	0.748026	0.998303	3.86682	0	0	0	2.85919	0
AGAP005404	0.18503	0.246172	0.998303	1337.92	1322.55	1942.62	1472.94	1497.26	2290.57
AGAP005405	-0.082343	0.634741	0.998303	6737.94	7493.51	7855.29	7848.95	6509.41	6589.71
AGAP005406	-0.103217	0.437402	0.998303	3142.76	3237.58	2801.59	3209.6	2993.57	2381.01
AGAP005407	0.0444855	0.853089	0.998303	1310.85	845.971	718.203	1257.93	1203.72	616.629
AGAP005409	-0.290648	0.114843	0.998303	618.691	725.739	422.273	450.244	605.194	374.91
AGAP005410	-0.0274982	0.845534	0.998303	4622.79	5504.61	4249.86	4661.4	4987.37	4396.15
AGAP005411	0.0424664	0.81205	0.998303	190.441	191.213	321.368	192.962	182.035	357.645
AGAP005412	0.874025	0.547778	0.998303	0.966705	1.44858	0.847938	0.918865	0.953062	4.93303
AGAP005413	0.0461463	0.745514	0.998303	1530.29	1867.22	1605.99	1773.41	1866.1	1530.06
AGAP005414	-0.115126	0.336997	0.998303	3106.99	2833.42	3010.18	2948.64	2419.82	2908.84
AGAP005415	-0.161075	0.522736	0.998303	209.775	338.968	321.368	232.473	261.139	275.428
AGAP005416	-2.35833	0.416825	0.998303	0	7.24291	0	0	0	1.64434
AGAP005417	-0.0379152	0.947679	0.998303	43.5017	59.3918	20.3505	41.3489	40.9817	32.8869
AGAP005418	-0.0933197	0.577476	0.998303	5022.03	7085.01	4511.88	5501.25	5601.14	4356.69
AGAP005419	-0.0879774	0.634712	0.998303	955.105	1247.23	769.079	1144.91	882.535	734.199
AGAP005420	-0.168615	0.646832	0.998303	54.1355	68.0833	29.6778	65.2394	40.9817	27.1317
AGAP005421	-0.0944009	0.637348	0.998303	992.806	1603.58	1342.29	1215.66	1082.68	1358.23
AGAP005422	-0.0220363	0.870077	0.998303	1474.23	1426.85	968.345	1381.97	1505.84	938.92
AGAP005423	0.020601	0.892106	0.998303	3927.72	4710.79	5152.92	4349.91	4572.79	5034.16
AGAP005424	-0.30045	0.58019	0.998303	16.434	15.9344	9.32731	11.9453	13.3429	8.22172
AGAP005425	-0.0205307	0.889713	0.998303	872.935	750.365	856.417	812.277	701.454	948.786
AGAP005427	-0.00923045	0.951864	0.998303	44977.9	61396.7	32600.7	50079.1	49674.5	36094.2
AGAP005428	-0.211466	0.299028	0.998303	1456.83	1803.48	1153.2	1564.83	1425.78	861.636
AGAP005429	-0.147253	0.481586	0.998303	1757.47	2056.99	1066.71	1789.03	1484.87	1042.51
AGAP005430	-0.121621	0.527004	0.998303	793.665	1318.21	802.997	829.735	983.56	822.994
AGAP005431	-0.136858	0.464688	0.998303	1242.22	1171.9	1259.19	1256.09	965.452	1120.62
AGAP005432	0.119813	0.327724	0.998303	3992.49	4403.69	3028.83	4543.79	4610.91	3268.13
AGAP005433	-0.0363053	0.889173	0.998303	190.441	237.567	276.428	161.72	185.847	364.222
AGAP028445	0.0257356	0.957814	0.998303	23.2009	15.9344	22.0464	17.4584	20.9674	23.0208
AGAP005435	0.0565933	0.827624	0.998303	266.811	424.434	194.178	429.11	291.637	192.388
AGAP005437	0.144279	0.433845	0.998303	1572.83	1518.11	1152.35	2004.96	1631.64	1142
AGAP005438	0.0489044	0.858453	0.998303	1893.78	1060.36	3054.27	1644.77	1478.2	2934.33
AGAP005444	0.130368	0.520368	0.998303	2206.99	1241.43	1863.77	2197.01	1790.8	1772.6
AGAP005445	0.107562	0.488264	0.998303	1306.99	1134.24	1825.61	1394.84	1488.68	1642.7
AGAP005446	0.0966442	0.875164	0.998303	29.9679	5.79432	57.6598	20.215	17.1551	64.1294
AGAP005447	0.190725	0.556525	0.998303	87.9702	89.812	133.974	74.4281	91.4939	231.852
AGAP005448	-0.55161	0.164889	0.998303	73.4696	37.6631	35.6134	36.7546	20.9674	37.8199
AGAP005450	0.974646	0.141181	0.998303	7.73364	4.34574	7.63144	17.4584	6.67143	15.6213
AGAP028446	0.445917	0.308222	0.998303	40.6016	62.289	29.6778	42.2678	72.4327	66.5959
AGAP005451	-0.207526	0.955759	0.998303	0	0	0	0	0	0
AGAP005453	-0.240616	0.956462	0.998303	0	0	0	0	0	0
AGAP005455	1.11551	0.425984	0.998303	2.90012	0	0	1.83773	7.6245	0
AGAP005456	0.23102	0.544422	0.998303	209.775	162.241	134.822	185.611	203.002	227.742
AGAP005457	-0.16734	0.938953	0.998303	4.83353	2.89716	5.93556	5.51319	4.76531	0
AGAP005458	-0.316593	0.884075	0.998303	0.966705	2.89716	1.69588	5.51319	3.81225	0
AGAP005459	0.17585	0.584528	0.998303	643.826	449.06	599.492	390.518	637.598	888.768
AGAP005460	-0.109549	0.418304	0.998303	656.393	738.776	624.93	595.425	690.97	586.208
AGAP005461	-0.211146	0.359971	0.998303	2253.39	2924.69	2023.18	2548.01	2204.43	1490.6
AGAP005463	-0.240595	0.919751	0.998303	0	0	0	0	0	0
AGAP005465	0.242714	0.457333	0.998303	62.8359	53.5975	33.0696	56.0508	66.7143	48.5081
AGAP005466	1.26178	0.361923	0.998303	4.83353	0	0.847938	15.6207	0	1.64434
AGAP005467	0.0266449	0.835135	0.998303	9534.62	10189.3	11097.8	10028.5	9377.18	12157.5
AGAP005469	-0.199122	0.958791	0.998303	0	0	1.69588	0	0	1.64434
AGAP005472	-0.0907706	0.659054	0.998303	1460.69	1258.82	1073.49	1635.58	1008.34	970.985
AGAP005473	-0.036851	0.889109	0.998303	1490.66	1108.16	920.86	1480.29	1340.01	762.153
AGAP005474	-0.0696051	0.657352	0.998303	1543.83	1367.46	1099.77	1404.95	1536.34	946.32
AGAP005475	-0.40261	0.0870066	0.998303	983.139	956.063	752.969	809.52	861.568	458.772
AGAP005476	-0.170988	0.528929	0.998303	493.986	615.647	513.002	583.48	425.066	437.395
AGAP005477	-0.113651	0.64968	0.998303	1920.84	1454.38	1132.84	1906.65	1596.38	871.502
AGAP005478	-0.11532	0.517831	0.998303	720.196	731.533	618.146	800.332	633.786	498.236
AGAP005479	-0.0903683	0.731882	0.998303	675.727	389.668	403.618	585.317	476.531	339.557
AGAP005480	-0.0993355	0.691356	0.998303	803.332	659.104	808.932	824.222	726.233	619.095
AGAP005481	-0.182938	0.512999	0.998303	717.295	462.097	555.399	547.644	545.151	454.661
AGAP005482	-0.286488	0.535532	0.998303	264.877	308.548	432.448	470.459	203.955	259.806
AGAP005483	-0.211392	0.366858	0.998303	637.059	491.069	685.981	547.644	535.621	499.058
AGAP005484	-0.233937	0.34866	0.998303	796.565	527.283	636.801	658.826	572.79	462.883
AGAP005486	-0.0308635	0.82596	0.998303	2427.4	2343.8	1933.3	2362.4	2344.53	1867.97
AGAP005487	-1.32479	0.436843	0.998303	1.93341	0	5.08763	0.918865	0	1.64434
AGAP028605	0.399752	0.366181	0.998303	15.4673	31.8688	91.5773	33.998	37.1694	102.771
AGAP005490	0.442095	0.347455	0.998303	45.4352	11.5886	43.2448	43.1867	38.1225	50.9746
AGAP005492	2.2296	0.32161	0.998303	0.966705	0	0	0	0	4.93303
AGAP005493	1.89742	0.394448	0.998303	0	1.44858	0	0.918865	0.953062	3.28869
AGAP005494	-0.174878	0.384131	0.998303	629.325	541.769	568.118	564.183	504.17	480.148
AGAP005495	0.981573	0.698744	0.998303	0.966705	0	1.69588	0.918865	1.90612	1.64434
AGAP005496	-0.884237	0.271804	0.998303	31.9013	42.0088	66.9871	3.67546	8.57756	99.4828
AGAP005497	0.681645	0.876945	0.998303	0	0	0	0.918865	0	0
AGAP005498	-0.32808	0.419446	0.998303	718.262	735.879	418.881	584.398	892.066	147.991
AGAP005504	-0.132902	0.641631	0.998303	2244.69	1980.21	1477.96	1620.88	1760.31	1964.17
AGAP005506	-0.195868	0.22796	0.998303	6345.45	5390.17	4763.71	6047.05	4393.62	4057.42
AGAP005507	0.178422	0.327665	0.998303	29208	39120.4	33496.9	33082.8	47007.9	35952.7
AGAP005508	-0.044896	0.818358	0.998303	991.84	1082.09	1145.56	952.863	912.08	1326.16
AGAP005509	0.110229	0.668839	0.998303	187.541	204.25	176.371	141.505	269.717	215.409
AGAP005510	-0.0372879	0.870202	0.998303	1507.09	1216.81	1971.45	1389.32	1089.35	2140.11
AGAP005515	0.345659	0.329684	0.998303	47.3686	70.9805	40.701	45.0244	74.3388	85.5059
AGAP005516	-0.417186	0.866775	0.998303	4.83353	0	0	3.67546	0	0
AGAP005518	0.20179	0.469243	0.998303	135.339	247.707	81.402	147.018	202.049	147.169
AGAP005519	1.82874	0.672428	0.998303	0	0	0	0	0	4.11086
AGAP005520	-0.481747	0.263509	0.998303	1248.98	525.835	493.5	517.321	485.109	713.645
AGAP005521	0.210244	0.183332	0.998303	324.813	292.613	713.115	381.329	311.651	872.324
AGAP005522	-0.00978215	0.962282	0.998303	1290.55	1042.98	1059.92	1351.65	1212.29	877.257
AGAP005523	-0.0534855	0.881064	0.998303	2730.94	3453.42	2721.03	2752	2878.25	3173.58
AGAP013280	0.0447539	0.852713	0.998303	381.849	262.193	175.523	350.088	283.059	202.254
AGAP005524	-0.0939148	0.61897	0.998303	1417.19	1651.38	1059.92	1566.67	1378.13	952.075
AGAP005525	-0.24124	0.295895	0.998303	2879.82	2808.8	2252.97	2657.36	2467.48	1723.27
AGAP005528	-0.0313716	0.818799	0.998303	4173.27	5014.99	2941.5	4287.43	4462.24	3037.92
AGAP005529	0.192424	0.387465	0.998303	553.922	766.299	895.422	624.828	772.933	1216.81
AGAP005530	-0.0437726	0.935062	0.998303	16.434	49.2518	24.5902	20.215	41.9347	22.1986
AGAP005531	-0.0530939	0.760206	0.998303	1303.12	1425.4	1750.99	1089.77	1181.8	2199.31
AGAP005532	-0.170725	0.384734	0.998303	542.322	806.86	758.056	596.344	627.115	638.827
AGAP005534	-0.257384	0.444354	0.998303	1932.44	1042.98	986.151	1665.9	1319.99	629.784
AGAP005535	0.0430241	0.796652	0.998303	4232.24	3935.79	4564.45	3851.88	4631.88	4649.38
AGAP005536	0.464167	0.16789	0.998303	90.8703	47.8032	51.7242	93.7243	86.7286	77.2841
AGAP005537	-0.0908981	0.602565	0.998303	362.515	327.379	438.384	360.195	256.374	455.483
AGAP005539	-0.0878273	0.618969	0.998303	2000.11	2049.74	1735.73	2140.96	2007.15	1410.85
AGAP005540	0.05944	0.745414	0.998303	2817.95	2219.23	2582.82	2295.33	2933.52	2757.56
AGAP005541	-0.341886	0.153851	0.998303	752.097	292.613	1118.43	444.731	273.529	1053.2
AGAP005542	-0.087011	0.629939	0.998303	844.901	824.243	609.667	851.788	794.854	514.679
AGAP005543	0.309686	0.148256	0.998303	834.267	580.881	769.927	890.381	952.109	855.881
AGAP005544	-0.100994	0.534688	0.998303	778.198	840.177	907.293	706.607	709.078	957.008
AGAP005545	0.0418128	0.803362	0.998303	627.392	667.796	1081.97	687.311	587.086	1233.26
AGAP005546	0.0401166	0.955949	0.998303	18.3674	5.79432	9.32731	5.51319	8.57756	27.9538
AGAP005547	0.0829064	0.837158	0.998303	21874.6	20054.2	32025.8	23524.8	25734.6	30644
AGAP005548	0.0927742	0.801693	0.998303	12925.8	12171	17121.6	13615.7	13698.4	17929.9
AGAP005549	-0.175858	0.396767	0.998303	4839.33	6775.01	8458.18	4908.58	4306.89	9024.16
AGAP005550	0.311602	0.250415	0.998303	675.727	324.482	1029.4	830.654	721.468	795.04
AGAP005551	-0.129732	0.466676	0.998303	1082.71	1379.05	1213.4	1154.09	1015.01	1176.53
AGAP005552	0.484208	0.0774361	0.998303	1406.56	1778.86	994.631	1676.01	2243.51	1897.57
AGAP005553	0.158107	0.614388	0.998303	79.2698	66.6347	122.103	56.9697	91.4939	171.012
AGAP005555	0.090983	0.712844	0.998303	496.887	240.464	700.396	374.897	407.91	682.403
AGAP005556	-0.0739158	0.600733	0.998303	3381.54	3673.6	3815.72	3468.72	3192.76	3672.64
AGAP005557	-0.0350531	0.915639	0.998303	356.714	214.39	122.951	261.877	160.114	227.742
AGAP005558	0.0868168	0.604984	0.998303	8100.99	12521.5	7968.92	9391.72	10571.4	9942.52
AGAP005559	0.0477646	0.713724	0.998303	3892.92	3137.63	4071.8	3653.41	3673.1	4128.12
AGAP005560	-0.135102	0.466959	0.998303	791.732	1196.53	793.67	850.869	814.868	826.283
AGAP005561	-0.0672939	0.637395	0.998303	1553.5	1628.21	1159.98	1544.61	1532.52	1077.87
AGAP005562	0.272096	0.198248	0.998303	746.297	586.675	863.2	866.49	1037.88	736.666
AGAP005564	-0.0238562	0.923371	0.998303	284.211	295.511	353.59	330.792	226.829	362.578
AGAP005565	-0.0114461	0.962582	0.998303	355.748	392.565	610.515	372.14	282.106	743.243
AGAP005566	-0.0794069	0.718205	0.998303	677.66	647.516	847.938	650.557	561.353	849.303
AGAP005567	0.339989	0.154001	0.998303	244.576	298.408	407.01	300.469	310.698	629.784
AGAP005568	0.0405801	0.875611	0.998303	854.568	675.039	696.157	989.618	892.066	540.167
AGAP005569	0.218686	0.225922	0.998303	638.992	483.826	1642.45	685.474	685.252	1708.47
AGAP005570	0.055201	0.774902	0.998303	500.753	667.796	646.976	641.368	558.494	679.114
AGAP005571	-0.239169	0.374066	0.998303	739.53	520.041	511.306	637.693	537.527	372.444
AGAP005572	-0.146847	0.544976	0.998303	1185.18	819.897	684.286	1031.89	1008.34	503.169
AGAP005574	-0.0568547	0.809013	0.998303	668.96	724.291	708.028	793.9	709.078	535.234
AGAP005575	-0.162826	0.427415	0.998303	1008.27	1367.46	1024.31	1070.48	858.709	1049.91
AGAP005576	0.0409983	0.766608	0.998303	6165.65	5481.43	5613.35	5583.94	5300.93	6954.75
AGAP005577	-0.104316	0.646041	0.998303	543.288	638.824	506.219	416.246	564.213	609.229
AGAP005579	-0.382275	0.55843	0.998303	12.5672	14.4858	10.1753	13.783	9.53062	6.57737
AGAP005580	1.79701	0.104158	0.998303	0	4.34574	3.39175	9.18865	14.2959	3.28869
AGAP005581	-0.0417543	0.859369	0.998303	5468.65	7187.86	5543.82	5529.73	6200.62	6061.05
AGAP005582	-0.0780186	0.65816	0.998303	882.602	1057.46	724.139	873.841	851.084	762.153
AGAP005583	-0.0914991	0.600708	0.998303	483.353	459.2	959.017	501.701	377.413	927.41
AGAP005584	-0.239852	0.141806	0.998303	1131.05	1341.39	1015.83	1035.56	964.499	927.41
AGAP005585	0.152649	0.364493	0.998303	955.105	880.737	718.203	1142.15	970.217	739.132
AGAP005586	1.60677	0.437338	0.998303	0	0	0.847938	0	1.90612	2.46652
AGAP005588	-3.00941	0.344045	0.998303	0.966705	40.5603	390.899	84.5356	1.90612	0.822172
AGAP005589	2.14851	0.411459	0.998303	0.966705	0	0	0	2.85919	0.822172
AGAP028756	-0.240535	0.956477	0.998303	0	0	0	0	0	0
AGAP005591	0.284344	0.947148	0.998303	0	0	1.69588	2.7566	0	0
AGAP005594	1.01461	0.441167	0.998303	4.83353	0	7.63144	10.1075	2.85919	8.22172
AGAP005595	-0.140682	0.491952	0.998303	2538.57	1945.44	1891.75	2353.21	1646.89	1776.71
AGAP005600	1.07122	0.118669	0.998303	72.5029	72.4291	100.057	93.7243	73.3858	369.155
AGAP005602	-0.222647	0.151165	0.998303	4198.4	4944.01	2847.37	4219.43	3728.38	2374.43
AGAP005603	-0.226354	0.175462	0.998303	4334.71	4502.19	2227.53	3962.15	3740.77	1843.31
AGAP005604	-0.142406	0.383068	0.998303	465.952	528.732	476.541	424.516	508.935	407.797
AGAP005605	-0.0299224	0.914417	0.998303	230.076	202.801	114.472	146.1	178.223	185.811
AGAP005606	0.0098426	0.95079	0.998303	937.704	1003.87	2437.82	1021.78	916.846	2512.56
AGAP005608	0.0923694	0.61515	0.998303	1910.21	1583.3	1853.59	1854.27	1964.26	1831.8
AGAP005609	0.0254362	0.873094	0.998303	2079.38	1329.8	2553.99	1790.87	1579.22	2677.81
AGAP005610	0.373758	0.57247	0.998303	26.101	110.092	70.3788	191.124	157.255	22.1986
AGAP005611	0.588906	0.0941267	0.998303	2388.73	3039.12	1979.93	2550.77	4040.98	4105.1
AGAP005613	0.631379	0.885759	0.998303	0	0	0	0.918865	0	0
AGAP005614	0.722183	0.376039	0.998303	10.6338	0	8.47938	5.51319	9.53062	14.7991
AGAP005615	-0.0347159	0.864706	0.998303	1652.1	2113.48	1689.09	1850.59	2043.36	1427.29
AGAP005616	-0.247892	0.289738	0.998303	1061.44	967.652	1425.38	781.954	731.952	1446.2
AGAP005618	-0.0209295	0.881456	0.998303	1718.8	2098.99	1627.19	1801.9	1918.51	1632.83
AGAP005619	-0.175938	0.422046	0.998303	425.35	391.117	701.244	321.603	363.117	686.513
AGAP005621	0.189827	0.293816	0.998303	1987.55	2871.09	2109.67	2570.99	3010.72	2323.46
AGAP005622	-0.122093	0.741771	0.998303	43.5017	26.0745	95.8169	31.2414	26.6857	102.771
AGAP005623	0.133934	0.544286	0.998303	935.771	667.796	1035.33	1066.8	957.827	892.056
AGAP005624	0.0297344	0.868977	0.998303	833.3	995.175	758.056	894.975	812.009	901.1
AGAP005627	0.0315034	0.869762	0.998303	21519.8	34522.6	22809.5	21214.8	30513.2	28920.7
AGAP005628	0.311041	0.606374	0.998303	19.3341	11.5886	25.4381	27.566	20.9674	23.843
AGAP005629	-0.0213351	0.916939	0.998303	612.891	706.908	713.115	741.524	525.137	748.998
AGAP005630	-0.0505788	0.721843	0.998303	16086	18114.5	18307	17531	14031	19553.7
AGAP005632	-0.088668	0.719365	0.998303	342.214	446.163	423.121	340.899	366.929	441.506
AGAP005634	0.155649	0.756185	0.998303	24.1676	34.7659	112.776	17.4584	33.3572	170.19
AGAP005635	0.19885	0.255442	0.998303	321.913	328.828	635.953	351.925	390.755	732.555
AGAP005636	-1.73735	0.513894	0.998303	2.90012	5.79432	2.54381	0	0	10.6882
AGAP005637	-2.16268	0.413378	0.998303	1.93341	0	1.69588	0	0	0.822172
AGAP005638	0.721233	0.870013	0.998303	0	0	0	0	0.953062	0
AGAP005639	0.0485477	0.806426	0.998303	256.177	181.073	513.85	204.907	203.955	638.827
AGAP005640	-0.0173996	0.917222	0.998303	819.766	702.562	1415.21	831.573	780.558	1234.9
AGAP005641	0.168823	0.458102	0.998303	1084.64	1134.24	1978.24	1481.21	1429.59	1687.1
AGAP005643	-0.184467	0.328586	0.998303	1537.06	1613.72	1336.35	1508.78	1223.73	1203.66
AGAP005645	-0.198308	0.51835	0.998303	1800.97	3662.01	1054.83	2025.18	3465.33	638.827
AGAP005646	-0.307294	0.153685	0.998303	2045.55	1816.52	1544.94	1760.55	1365.74	1249.7
AGAP005648	-0.411014	0.287863	0.998303	67.6694	27.523	100.057	33.0792	31.451	87.1502
AGAP005649	-0.344869	0.124657	0.998303	1976.91	1664.42	1642.45	1472.94	1051.23	1605.7
AGAP005650	-0.368708	0.126904	0.998303	594.524	564.947	548.616	450.244	398.38	464.527
AGAP005651	-0.0166793	0.933017	0.998303	794.632	662.002	409.554	787.468	684.298	387.243
AGAP005652	-0.0554855	0.780124	0.998303	3099.26	3281.04	5085.08	3140.68	2921.13	5018.54
AGAP005653	0.274091	0.585659	0.998303	104.404	72.4291	54.268	95.562	85.7756	134.014
AGAP005654	0.0165347	0.909003	0.998303	1329.22	1137.14	734.314	1325.92	1227.54	710.356
AGAP005655	0.129005	0.76794	0.998303	2702.91	3050.71	1276.15	3461.37	4436.5	590.319
AGAP005656	0.209728	0.617142	0.998303	257.144	204.25	125.495	158.045	253.514	297.626
AGAP005657	-0.620577	0.164986	0.998303	94.7371	97.0549	72.0747	45.0244	96.2593	42.7529
AGAP005659	-0.0642714	0.841239	0.998303	62.8359	99.9521	112.776	88.2111	101.025	69.8846
AGAP005660	-0.286672	0.360883	0.998303	205.908	195.558	153.477	189.286	197.284	98.6606
AGAP005661	0.0309309	0.868469	0.998303	411.817	314.342	710.572	322.522	350.727	852.592
AGAP005662	0.298001	0.138208	0.998303	3636.75	4754.24	6074.62	3688.33	6039.55	8576.07
AGAP005665	-1.12676	0.797748	0.998303	0.966705	0	0	0	0	0
AGAP005668	-0.240536	0.956477	0.998303	0	0	0	0	0	0
AGAP005671	-0.240547	0.956475	0.998303	0	0	0	0	0	0
AGAP005672	0.28368	0.173483	0.998303	1679.17	2078.71	5245.34	1923.19	2401.72	7268
AGAP005673	0.124957	0.528311	0.998303	615.791	638.824	514.698	478.729	868.239	636.361
AGAP005674	0.487617	0.0835861	0.998303	74.4363	169.484	98.3608	101.075	258.28	127.437
AGAP005675	0.121126	0.580159	0.998303	300.645	367.94	407.858	339.98	321.182	534.412
AGAP005680	-0.0855819	0.673986	0.998303	472.719	572.19	935.275	464.946	476.531	955.364
AGAP028447	-0.240535	0.956477	0.998303	0	0	0	0	0	0
AGAP005682	0.119141	0.774922	0.998303	335.447	837.28	496.891	856.383	1051.23	185.811
AGAP005683	0.133128	0.509298	0.998303	1120.41	717.048	1247.32	1165.12	1174.17	979.207
AGAP005684	0.0137625	0.949109	0.998303	751.13	527.283	667.327	599.1	710.984	653.627
AGAP005685	0.0165693	0.902583	0.998303	4703.99	5959.46	4249.86	5311.04	5659.28	4135.52
AGAP005688	0.721222	0.870015	0.998303	0	0	0	0	0	0.822172
AGAP005689	-0.2974	0.93024	0.998303	0	0	0	0	0	0
AGAP005690	-0.732307	0.782207	0.998303	0.966705	0	0.847938	0.918865	0	0
AGAP005691	0.665105	0.632687	0.998303	4.83353	5.79432	0	3.67546	11.4367	0.822172
AGAP028758	1.49923	0.731949	0.998303	0	0	0	2.7566	0	0
AGAP005695	-1.18735	0.787531	0.998303	0	0	0.847938	0	0	0
AGAP005696	-0.240556	0.956473	0.998303	0	0	0	0	0	0
AGAP005699	0.159142	0.554666	0.998303	63.8026	75.3262	195.026	100.156	68.6205	197.321
AGAP005700	-0.316305	0.142055	0.998303	2012.68	2451	2173.26	1898.38	1395.28	2015.97
AGAP005701	0.196694	0.361544	0.998303	192.374	168.035	166.196	202.15	215.392	184.989
AGAP005703	1.54104	0.724825	0.998303	0	0	0	0	0	2.46652
AGAP005704	1.49923	0.731949	0.998303	0	0	0	2.7566	0	0
AGAP005705	0.336044	0.820695	0.998303	7.73364	0	5.93556	4.59433	6.67143	4.93303
AGAP005706	-2.4764	0.0909701	0.998303	1.93341	15.9344	22.8943	0	3.81225	4.11086
AGAP005707	-1.56011	0.721663	0.998303	0	0	1.69588	0	0	0
AGAP005709	0.992072	0.668118	0.998303	2.90012	0	0	2.7566	2.85919	0
AGAP005710	-0.0315886	0.872821	0.998303	1412.36	1090.78	2385.25	1359	1216.11	2100.65
AGAP005711	0.33681	0.251136	0.998303	576.156	489.62	542.68	823.303	829.164	405.331
AGAP005712	-0.128446	0.631173	0.998303	4596.68	5944.98	5779.54	3944.69	4390.76	7823.79
AGAP005713	0.513729	0.0880364	0.998303	88.9369	59.3918	44.9407	94.6431	104.837	69.8846
AGAP028448	0.0172526	0.939561	0.998303	343.18	336.071	125.495	421.759	294.496	120.037
AGAP005714	-0.145577	0.795606	0.998303	16.434	11.5886	18.6546	12.8641	15.249	13.9769
AGAP005715	0.029184	0.908768	0.998303	495.92	492.518	972.584	406.139	639.505	947.142
AGAP005716	0.573498	0.141331	0.998303	388.616	386.771	302.714	319.765	342.149	1003.87
AGAP005718	0.0890841	0.648098	0.998303	139.206	128.924	568.966	151.613	129.616	617.451
AGAP005719	-0.218754	0.450916	0.998303	6241.05	4132.8	6010.18	5113.49	3654.99	5265.19
AGAP005720	0.440575	0.23414	0.998303	40.6016	30.4202	105.992	63.4017	55.2776	109.349
AGAP005721	0.0413344	0.906734	0.998303	82.17	107.195	84.7938	69.8338	100.071	126.614
AGAP005722	-0.0855464	0.702421	0.998303	379.915	604.058	365.461	532.023	473.672	282.005
AGAP005723	0.0740581	0.755664	0.998303	1392.06	1358.77	952.234	1411.38	1552.54	936.454
AGAP005724	-0.531763	0.211848	0.998303	51.2354	121.681	188.242	29.4037	44.7939	263.095
AGAP005725	-0.0699385	0.861701	0.998303	72.5029	65.1861	107.688	35.8358	117.227	83.8615
AGAP005727	1.10628	0.206793	0.998303	12.5672	1.44858	5.93556	12.8641	22.8735	6.57737
AGAP005728	-0.135848	0.458473	0.998303	7211.62	7235.66	10962.1	7025.64	5402.91	11102.6
AGAP005729	0.250893	0.308631	0.998303	173.04	146.307	397.683	192.962	225.876	383.954
AGAP028395	-2.8225	0.125594	0.998303	672.827	133.269	3005.94	116.696	2.85919	447.261
AGAP005731	-0.106303	0.642527	0.998303	1090.44	638.824	1021.76	782.873	702.407	1039.23
AGAP005732	-0.20227	0.405363	0.998303	1191.95	1042.98	1039.57	1102.64	1044.56	767.908
AGAP005733	-0.281245	0.361162	0.998303	33329.1	39822.9	30815.7	35615.2	32648.1	21147.9
AGAP005735	-0.0773906	0.656794	0.998303	1035.34	969.101	663.087	1066.8	1023.59	529.479
AGAP005736	0.0604436	0.729682	0.998303	597.424	657.656	699.548	653.313	653.8	730.088
AGAP005737	1.1861	0.188097	0.998303	3.86682	5.79432	0.847938	8.26979	4.76531	8.22172
AGAP005738	0.127926	0.555803	0.998303	518.154	451.957	461.278	437.38	670.956	474.393
AGAP005739	0.214945	0.407107	0.998303	115.038	101.401	114.472	107.507	113.414	168.545
AGAP005741	0.119738	0.680042	0.998303	194.308	281.025	184.85	265.552	204.908	249.94
AGAP005742	0.143398	0.398636	0.998303	452.418	331.725	659.695	472.297	433.643	651.16
AGAP005743	-0.0986611	0.544287	0.998303	1347.59	1432.65	1338.05	1338.79	1312.37	1189.68
AGAP005744	-0.186814	0.425174	0.998303	1834.81	1700.63	1328.72	1477.54	1366.69	1463.47
AGAP005745	-0.290483	0.143854	0.998303	812.033	759.056	592.708	679.042	591.851	494.125
AGAP005746	-0.17193	0.250489	0.998303	1311.82	1071.95	1297.34	1223.01	968.311	1081.98
AGAP005748	-0.0172088	0.939855	0.998303	399.249	427.331	424.817	417.165	296.402	531.945
AGAP005749	-0.0815897	0.624881	0.998303	3494.64	3932.9	3479.09	3124.14	3632.12	3578.91
AGAP005750	0.0954252	0.658446	0.998303	774.331	1125.55	513.85	791.143	1280.92	531.945
AGAP005751	-0.496547	0.272715	0.998303	83.1367	94.1578	14.4149	78.1036	65.7613	5.7552
AGAP005752	0.411655	0.170077	0.998303	753.064	1399.33	574.054	1032.8	2049.08	653.627
AGAP005753	-0.036486	0.913235	0.998303	201.075	369.388	123.799	314.252	314.51	84.6837
AGAP005754	-1.75081	0.682818	0.998303	0.966705	0	1.69588	0	1.90612	0
AGAP005755	1.44076	0.134724	0.998303	1.93341	0	11.8711	15.6207	14.2959	4.93303
AGAP005756	0.885061	0.264701	0.998303	130.505	101.401	514.698	255.445	61.949	1459.35
AGAP005757	-0.17695	0.451547	0.998303	610.958	696.767	571.51	543.968	581.368	540.167
AGAP005758	0.113697	0.789179	0.998303	401.183	285.37	557.943	325.278	278.294	763.798
AGAP005759	0.256938	0.444542	0.998303	36.7348	44.906	58.5077	39.5112	40.0286	96.1941
AGAP005760	0.791648	0.679827	0.998303	1.93341	0	0.847938	1.83773	3.81225	0
AGAP005761	0.299432	0.15845	0.998303	442.751	317.239	368.005	412.571	468.906	484.259
AGAP005762	0.464761	0.173854	0.998303	81.2033	130.372	129.734	112.102	157.255	208.832
AGAP005763	-0.342695	0.1444	0.998303	3685.08	3097.07	2760.04	3044.2	2440.79	2098.18
AGAP005764	0.134989	0.623244	0.998303	497.853	659.104	641.889	468.621	787.229	735.844
AGAP005765	-0.0314536	0.842621	0.998303	651.559	492.518	1254.95	598.181	516.56	1231.61
AGAP005766	1.09271	0.213414	0.998303	4.83353	1.44858	3.39175	1.83773	44.7939	9.04389
AGAP005768	0.305011	0.691272	0.998303	2.90012	11.5886	8.47938	9.18865	10.4837	6.57737
AGAP005769	-0.0445866	0.860275	0.998303	1674.33	1489.14	1116.73	1724.71	1715.51	910.144
AGAP005770	-0.233008	0.579195	0.998303	35.7681	28.9716	30.5258	37.6735	20.9674	23.843
AGAP005771	-0.135835	0.33793	0.998303	2034.91	2187.36	2627.76	2037.12	1723.14	2523.24
AGAP005772	-0.157481	0.322595	0.998303	591.624	570.741	570.662	524.672	477.484	550.033
AGAP005773	0.519586	0.311947	0.998303	21.2675	8.69149	39.0051	19.2962	33.3572	38.6421
AGAP005775	0.0830454	0.556557	0.998303	7613.77	9418.67	7047.21	7812.19	8980.7	8668.16
AGAP005776	0.261192	0.272353	0.998303	779.165	901.017	350.198	799.413	1015.96	547.566
AGAP005777	-0.122587	0.392303	0.998303	2729.01	3279.59	2788.87	2487.37	2696.21	2896.51
AGAP005779	1.03362	0.119674	0.998303	39.6349	2.89716	174.675	50.5376	84.8225	113.46
AGAP005780	0.324562	0.141673	0.998303	285.178	182.521	434.992	330.792	338.337	418.485
AGAP005783	0.0106933	0.933535	0.998303	1349.52	1028.49	2107.97	1234.96	1139.86	2135.18
AGAP005784	0.634863	0.149577	0.998303	36.7348	20.2801	86.4896	29.4037	89.5878	107.704
AGAP005785	0.179734	0.717486	0.998303	42.535	11.5886	22.8943	26.6471	25.7327	30.4204
AGAP005786	0.619318	0.814339	0.998303	0	8.69149	0	3.67546	0	0
AGAP005787	-0.133106	0.841011	0.998303	24.1676	78.2234	5.08763	19.2962	33.3572	27.1317
AGAP028396	0.911539	0.325318	0.998303	38.6682	0	2.54381	17.4584	40.0286	6.57737
AGAP005789	-0.144623	0.446588	0.998303	803.332	1027.04	986.999	964.809	884.441	732.555
AGAP005790	0.720079	0.870215	0.998303	0	0	0	0.918865	0	0
AGAP005791	-0.120084	0.959931	0.998303	12.5672	0	0	3.67546	0.953062	0
AGAP005793	-0.857743	0.0723361	0.998303	81.2033	81.1205	44.9407	33.0792	46.7	29.5982
AGAP005794	0.668298	0.241699	0.998303	33.8347	42.0088	15.2629	64.3206	49.5592	24.6652
AGAP005796	-0.163963	0.192143	0.998303	989.906	870.597	1185.42	894.975	752.919	1076.22
AGAP005797	-0.0934672	0.670968	0.998303	442.751	401.257	560.487	442.893	430.784	446.439
AGAP005800	-0.213611	0.331423	0.998303	4968.87	5459.7	6507.92	4653.13	4318.32	5580.9
AGAP005801	0.0163655	0.926699	0.998303	184.641	257.847	443.471	195.718	219.204	500.703
AGAP005802	0.0504173	0.761459	0.998303	54962	83451.3	61493.3	63906.2	75385.3	66273.6
AGAP005803	0.0835435	0.657764	0.998303	1010.21	646.067	1594.97	932.648	926.376	1474.15
AGAP005805	2.88287	0.502632	0.998303	0	0	0	2.7566	2.85919	0
AGAP005806	0.446661	0.133749	0.998303	119.871	75.3262	39.0051	111.183	130.569	67.4181
AGAP005807	0.19058	0.205143	0.998303	4058.23	4709.34	2121.54	5049.17	4927.33	2435.27
AGAP005810	0.612908	0.582689	0.998303	4.83353	18.8316	1.69588	21.1339	10.4837	2.46652
AGAP005811	-0.0932121	0.625318	0.998303	402.149	457.752	565.574	355.601	373.6	648.693
AGAP005812	-0.153195	0.438483	0.998303	975.406	1089.33	767.383	928.054	947.344	677.469
AGAP005813	0.274264	0.153989	0.998303	4585.08	6188.34	3925.95	5557.3	5983.32	6134.22
AGAP005814	0.0994561	0.68908	0.998303	611.925	391.117	1220.18	720.39	521.325	1017.85
AGAP005815	0.161105	0.528077	0.998303	107.304	101.401	114.472	107.507	105.79	147.991
AGAP005816	0.447733	0.137217	0.998303	71.5362	55.0461	44.9407	68.9149	78.1511	81.395
AGAP005817	-0.0297846	0.871005	0.998303	419.55	430.229	622.386	407.976	412.676	626.495
AGAP005818	-0.196695	0.25023	0.998303	894.202	990.829	454.495	865.571	810.103	376.555
AGAP005820	-0.273768	0.0679314	0.998303	720.196	824.243	424.817	645.962	587.086	375.732
AGAP005822	0.105812	0.617833	0.998303	598.391	670.693	813.172	474.135	692.876	1169.13
AGAP005823	0.061735	0.754684	0.998303	1091.41	1470.31	981.912	1569.42	1375.27	831.216
AGAP005824	-0.0454454	0.757166	0.998303	858.434	1125.55	920.86	916.109	970.217	910.144
AGAP005825	-0.0409829	0.758235	0.998303	1140.71	1247.23	1413.51	1208.31	1196.09	1285.05
AGAP005826	-0.132389	0.430139	0.998303	790.765	638.824	1263.43	600.938	694.782	1147.75
AGAP005828	0.097421	0.510597	0.998303	2597.54	2833.42	1570.38	2779.57	2518.94	1996.23
AGAP005829	-0.120903	0.745752	0.998303	5360.38	5448.11	6651.22	4707.35	5880.39	5750.27
AGAP005830	0.639167	0.195429	0.998303	50.2687	33.3174	74.6185	36.7546	63.8551	148.813
AGAP005832	0.0834186	0.622056	0.998303	1315.69	1297.93	1238.84	1562.07	1401	1161.73
AGAP005833	1.04358	0.124365	0.998303	8.70035	4.34574	6.7835	19.2962	12.3898	9.86606
AGAP005835	1.6808	0.553189	0.998303	0	0	0	0	0	1.64434
AGAP005836	-0.353889	0.709073	0.998303	7.73364	7.24291	5.93556	2.7566	3.81225	8.22172
AGAP005838	0.131845	0.659933	0.998303	1626	1477.55	967.497	1446.29	1342.86	1863.04
AGAP005839	-0.0886913	0.705671	0.998303	432.117	525.835	375.636	397.869	357.398	476.86
AGAP005840	0.932529	0.0732122	0.998303	9.66705	21.7287	33.0696	19.2962	45.747	48.5081
AGAP028606	0.108654	0.605541	0.998303	1232.55	1335.59	1327.02	1341.54	1378.13	1488.95
AGAP005842	0.151398	0.742126	0.998303	25.1343	62.289	16.9588	31.2414	33.3572	34.5312
AGAP005843	-0.12965	0.455431	0.998303	1935.34	3075.34	1505.94	2286.14	2159.64	1420.71
AGAP005844	-0.244	0.361785	0.998303	1544.8	2045.4	2085.08	1585.96	1625.92	1595.84
AGAP005845	0.197971	0.4386	0.998303	953.172	1112.51	1304.13	847.194	1449.61	1679.7
AGAP005846	2.01679	0.242381	0.998303	0.966705	0	3.39175	5.51319	11.4367	0.822172
AGAP005847	-0.102425	0.587403	0.998303	557.789	399.808	1014.13	410.733	443.174	980.851
AGAP028449	0.37214	0.100377	0.998303	167.24	120.232	54.268	227.879	166.786	60.8407
AGAP005850	-0.240535	0.956477	0.998303	0	0	0	0	0	0
AGAP005851	-0.0913727	0.627956	0.998303	495.92	706.908	447.711	604.613	517.513	418.485
AGAP005852	-0.162611	0.284344	0.998303	2167.35	2737.82	1624.65	2119.82	2188.23	1489.78
AGAP005854	1.34416	0.466618	0.998303	0	0	4.23969	0.918865	5.71837	2.46652
AGAP005856	-0.147048	0.361631	0.998303	6628.7	7508	7885.82	6490.87	5664.05	7836.12
AGAP005858	0.0247907	0.875821	0.998303	659.293	843.074	715.659	730.498	763.403	755.576
AGAP005860	0.223005	0.378755	0.998303	1630.83	1967.17	2016.4	1858.86	3080.3	1658.32
AGAP005861	0.0607382	0.723653	0.998303	3319.67	4341.4	3901.36	3267.49	4034.31	4912.48
AGAP005862	-0.34416	0.694962	0.998303	24.1676	11.5886	16.9588	0	17.1551	30.4204
AGAP005863	-0.0443853	0.790536	0.998303	1253.82	1171.9	1020.07	1312.14	1028.35	1007.16
AGAP005864	-0.0730604	0.599925	0.998303	2130.62	2553.85	2733.75	2207.11	2153.92	2695.08
AGAP005865	0.428995	0.0688703	0.998303	579.057	746.019	751.273	658.826	854.897	1466.75
AGAP005869	0.0537787	0.751059	0.998303	2647.81	3421.55	1205.77	2995.5	2701.93	1545.68
AGAP005870	0.297214	0.158398	0.998303	272.611	307.099	658.847	316.09	427.925	747.354
AGAP005871	-0.128752	0.545885	0.998303	2198.29	1555.78	2497.18	1828.54	1680.25	2167.24
AGAP005872	0.303179	0.588955	0.998303	30.9346	28.9716	26.2861	69.8338	31.451	23.843
AGAP005873	0.0123316	0.941142	0.998303	2621.71	2661.04	1567.84	2944.04	2707.65	1377.96
AGAP005874	-0.135892	0.585114	0.998303	1038.24	908.26	982.76	934.486	873.005	867.391
AGAP005878	0.805906	0.0788926	0.998303	43.5017	8.69149	24.5902	41.3489	20.9674	72.3511
AGAP005881	-0.258898	0.0696064	0.998303	2791.85	3155.01	2861.79	2665.63	2228.26	2464.87
AGAP005882	-0.0576683	0.732168	0.998303	834.267	974.895	684.286	741.524	829.164	808.195
AGAP005883	0.548109	0.123504	0.998303	209.775	62.289	390.899	199.394	243.031	407.797
AGAP005884	0.123391	0.507436	0.998303	306.446	344.762	473.997	324.359	299.261	653.627
AGAP005885	0.169672	0.823083	0.998303	4.83353	36.2145	42.3969	23.8905	36.2164	33.709
AGAP005886	-0.180155	0.353853	0.998303	1035.34	672.142	941.211	830.654	682.392	812.306
AGAP005887	-0.134471	0.764042	0.998303	51.2354	37.6631	19.5026	20.215	36.2164	39.4642
AGAP005888	1.20463	0.0710747	0.998303	2874.98	4603.59	6888.64	3968.58	11652.1	18744.7
AGAP005890	0.0702263	0.808239	0.998303	527.821	1190.73	702.94	511.808	886.348	1255.46
AGAP005891	0.110499	0.564104	0.998303	1074.01	998.072	1790.84	998.807	1011.2	2303.73
AGAP005893	0.210191	0.316063	0.998303	795.599	517.143	752.969	886.705	854.897	651.982
AGAP005894	0.216086	0.237477	0.998303	2692.27	3000.01	3544.38	3049.71	3202.29	4669.94
AGAP005895	-0.581078	0.585484	0.998303	3.86682	2.89716	14.4149	1.83773	1.90612	10.6882
AGAP005896	1.02159	0.283679	0.998303	6.76694	0	4.23969	2.7566	11.4367	6.57737
AGAP005897	0.12685	0.504655	0.998303	486.253	409.948	742.793	518.24	408.864	891.234
AGAP005901	0.260794	0.129755	0.998303	917.403	960.409	990.391	1213.82	985.466	1262.86
AGAP005902	1.11327	0.23337	0.998303	10.6338	7.24291	1.69588	18.3773	15.249	5.7552
AGAP005903	0.46942	0.451306	0.998303	14.5006	17.383	5.93556	13.783	12.3898	19.7321
AGAP005904	-0.157982	0.20922	0.998303	2158.65	2065.68	2531.94	2131.77	1705.98	2228.09
AGAP005906	-0.297941	0.160366	0.998303	363.481	577.984	680.894	396.95	356.445	551.677
AGAP005909	-0.176068	0.450293	0.998303	601.291	1018.35	564.726	669.853	641.411	578.809
AGAP005910	-0.00858133	0.943365	0.998303	2005.91	2094.65	2208.88	2117.98	2114.84	2044.74
AGAP005911	0.296373	0.436407	0.998303	21.2675	28.9716	44.9407	33.998	25.7327	56.7298
AGAP005912	0.139277	0.648871	0.998303	46.4019	49.2518	78.8582	57.8885	56.2307	75.6398
AGAP005913	0.24303	0.180967	0.998303	636.092	550.461	1918.03	624.828	795.807	2194.38
AGAP005914	-0.0664753	0.806781	0.998303	5541.16	5937.73	7261.74	5149.32	5229.45	7485.87
AGAP005915	-0.130799	0.861288	0.998303	5.80023	28.9716	19.5026	12.8641	15.249	19.7321
AGAP005916	0.134185	0.455664	0.998303	557.789	759.056	1087.06	641.368	875.864	1081.98
AGAP005917	-0.379181	0.0852702	0.998303	1970.15	2432.17	2847.37	1898.38	1510.6	2150.8
AGAP005918	0.106028	0.49986	0.998303	528.788	412.846	727.53	500.782	488.921	812.306
AGAP005919	-0.378871	0.616414	0.998303	4.83353	17.383	13.567	6.43206	5.71837	15.6213
AGAP005920	-0.202744	0.283735	0.998303	5523.75	6837.3	5168.18	6395.3	4636.65	4235.01
AGAP005921	-0.372055	0.345973	0.998303	110.204	336.071	162.804	170.909	133.429	152.924
AGAP005922	-0.293737	0.168429	0.998303	4685.62	5203.3	4542.4	4233.21	3699.79	3785.28
AGAP005923	-0.170429	0.429224	0.998303	343.18	363.594	345.111	351.925	291.637	291.871
AGAP005924	-0.0608037	0.910312	0.998303	14.5006	13.0372	18.6546	13.783	5.71837	27.1317
AGAP005925	-0.122656	0.594507	0.998303	161.44	124.578	63.5953	157.126	109.602	56.7298
AGAP005926	-0.130472	0.438324	0.998303	1354.35	1251.57	1762.01	1424.24	1020.73	1556.37
AGAP005927	-0.140136	0.444135	0.998303	1396.89	1676.01	934.427	1173.39	1520.13	921.654
AGAP005928	-0.0283501	0.896676	0.998303	1892.81	1145.83	2100.34	1680.6	1314.27	2015.97
AGAP005929	0.242294	0.199546	0.998303	2712.58	4184.95	2490.39	3832.59	4860.62	2489.54
AGAP005930	0.194538	0.943473	0.998303	0	10.1401	0	0	5.71837	0.822172
AGAP005931	0.364127	0.274685	0.998303	530.721	507.003	302.714	537.536	628.068	583.742
AGAP005932	1.03314	0.192051	0.998303	29.9679	0	8.47938	21.1339	11.4367	32.8869
AGAP005933	0.0687583	0.693263	0.998303	2211.82	1644.14	2084.23	1856.11	2077.67	2336.61
AGAP005934	0.138096	0.274661	0.998303	1363.05	1212.46	1414.36	1380.14	1493.45	1516.08
AGAP005935	-0.228942	0.269499	0.998303	2673.91	3676.5	2386.1	2382.62	2598.05	2466.52
AGAP005936	-0.30309	0.161372	0.998303	1042.11	761.954	1299.04	742.443	660.472	1117.33
AGAP005937	0.0873068	0.604498	0.998303	3269.4	2621.93	2696.44	3245.43	3208.96	2709.06
AGAP005939	-0.296147	0.36239	0.998303	1809.67	1108.16	1599.21	1462.83	1169.41	1127.2
AGAP005941	0.894107	0.56728	0.998303	6.76694	7.24291	0	11.9453	4.76531	4.11086
AGAP005942	-0.708356	0.150264	0.998303	1146.51	1468.86	1309.22	748.875	789.135	835.326
AGAP005943	0.0465909	0.823204	0.998303	1021.81	572.19	1584.8	857.301	702.407	1724.09
AGAP005944	-0.121996	0.77856	0.998303	328.68	993.727	357.83	622.072	1042.65	99.4828
AGAP005945	0.797001	0.299956	0.998303	247.477	317.239	883.551	86.3733	376.459	4094.42
AGAP005946	0.153485	0.470539	0.998303	169.173	134.718	108.536	144.262	160.114	147.169
AGAP005947	0.0805861	0.55485	0.998303	56184	59493.2	43390.7	61946.2	66744.8	41693.1
AGAP005948	-0.0755241	0.638241	0.998303	3881.32	4267.52	3680.9	4111.92	3384.32	3763.9
AGAP005949	-0.137406	0.402165	0.998303	6559.1	5962.36	5133.41	5611.51	5094.12	5290.67
AGAP005951	-0.240547	0.956475	0.998303	0	0	0	0	0	0
AGAP005953	-0.0905149	0.658863	0.998303	3151.46	3215.85	2488.7	3454.02	2329.28	2505.98
AGAP005954	0.221548	0.224094	0.998303	718.262	470.789	1003.11	778.279	751.013	952.897
AGAP005956	0.0677929	0.735543	0.998303	380.882	333.174	368.853	339.98	438.408	360.933
AGAP005958	-0.962189	0.333428	0.998303	2801.51	1625.31	14725.3	1133.88	251.608	14992.3
AGAP005959	-1.11289	0.331232	0.998303	5059.74	3042.02	15327.3	1848.76	265.904	12103.2
AGAP005960	0.0439458	0.803963	0.998303	39874.7	58267.7	43153.2	43411.8	53181.8	48546.8
AGAP005961	-0.0736141	0.700111	0.998303	4532.88	5211.99	4546.64	4861.72	3846.56	4826.97
AGAP005962	0.445928	0.187379	0.998303	87.0035	86.9149	150.085	69.8338	169.645	222.809
AGAP005964	0.186896	0.251107	0.998303	210.742	166.587	368.853	234.311	203.955	402.042
AGAP005965	1.47097	0.280109	0.998303	0	4.34574	0.847938	2.7566	5.71837	2.46652
AGAP005966	-3.4484	0.0753629	0.998303	1.93341	5.79432	2.54381	0	0.953062	0
AGAP005967	-0.240616	0.938381	0.998303	0	0	0.847938	0.918865	0	0
AGAP005968	-0.327472	0.888984	0.998303	0	0	2.54381	0	1.90612	0.822172
AGAP005969	0.0625508	0.955583	0.998303	0	23.1773	5.08763	4.59433	6.67143	10.6882
AGAP005970	-0.212656	0.681301	0.998303	24.1676	23.1773	45.7886	17.4584	17.1551	53.4412
AGAP005971	0.166876	0.45137	0.998303	3136.96	3972.01	2721.03	3495.36	4022.87	3539.45
AGAP005973	-0.0514574	0.788652	0.998303	721.162	989.381	872.528	930.811	858.709	701.312
AGAP005975	-1.32127	0.525814	0.998303	3.86682	1.44858	1.69588	0.918865	4.76531	0
AGAP005976	0.124064	0.552681	0.998303	738.563	453.406	842.002	799.413	615.678	776.952
AGAP028397	-0.59621	0.219228	0.998303	30.9346	63.7376	91.5773	35.8358	32.4041	46.0416
AGAP005977	-0.198346	0.156124	0.998303	733.729	802.514	991.239	724.066	623.302	852.592
AGAP005978	-0.2059	0.166989	0.998303	3365.1	3705.47	3953.08	3340.99	2919.23	3293.62
AGAP005979	0.0699752	0.70656	0.998303	2207.96	2587.17	1721.31	2923.83	2416.01	1598.3
AGAP005980	-0.0831458	0.583415	0.998303	1486.79	1761.47	1272.75	1548.29	1456.28	1239.83
AGAP005981	0.166007	0.480247	0.998303	5381.65	2817.49	8644.72	4710.1	5165.6	8173.21
AGAP005982	-0.527292	0.295423	0.998303	42.535	26.0745	331.544	20.215	20.9674	252.407
AGAP005983	0.194899	0.617542	0.998303	28.0345	57.9432	28.8299	37.6735	49.5592	39.4642
AGAP005984	0.3996	0.12556	0.998303	503.654	486.723	338.327	700.175	486.062	593.608
AGAP005985	-0.153146	0.720652	0.998303	464.019	369.388	330.696	229.716	546.104	346.134
AGAP005988	0.561377	0.556344	0.998303	627.392	656.207	229.791	949.188	1075.05	183.344
AGAP005989	0.228153	0.567437	0.998303	277.444	243.362	117.863	198.475	324.041	222.809
AGAP005990	-0.120324	0.44761	0.998303	1259.62	1545.64	1448.28	1367.27	1345.72	1206.13
AGAP005991	0.0570198	0.70863	0.998303	37840.7	50532.3	40858.7	41898.4	48357.4	43895.7
AGAP005992	-0.250526	0.476138	0.998303	159.506	105.746	80.5541	87.2922	77.198	133.192
AGAP005993	-0.709453	0.487138	0.998303	1.93341	11.5886	5.08763	3.67546	0.953062	8.22172
AGAP005994	-2.07867	0.422286	0.998303	0.966705	1.44858	0	0	0	0
AGAP005995	-0.0747049	0.880764	0.998303	46.4019	21.7287	30.5258	21.1339	24.7796	49.3303
AGAP005996	0.458617	0.196908	0.998303	168.207	292.613	195.874	157.126	385.99	369.155
AGAP005997	-0.240603	0.956465	0.998303	0	0	0	0	0	0
AGAP005998	0.607168	0.626668	0.998303	2.90012	0	1.69588	0	3.81225	5.7552
AGAP005999	-2.00959	0.464608	0.998303	0.966705	0	0.847938	0	0	0
AGAP006000	-0.926052	0.214151	0.998303	6.76694	2.89716	15.2629	3.67546	0.953062	9.04389
AGAP006001	0.76361	0.421778	0.998303	17.4007	14.4858	41.5489	33.0792	25.7327	41.9308
AGAP006002	0.401168	0.914151	0.998303	0	0	0.847938	0.918865	0	0.822172
AGAP006003	-0.240575	0.95647	0.998303	0	0	0	0	0	0
AGAP006004	0.638157	0.864883	0.998303	0	0	0	0	0	0.822172
AGAP006005	0.395077	0.927275	0.998303	1.93341	0	0	0.918865	0	0.822172
AGAP006007	0.362295	0.884273	0.998303	0.966705	0	0	2.7566	0	0
AGAP006009	0.309255	0.518773	0.998303	241.676	188.316	61.8994	236.148	342.149	47.686
AGAP006010	-2.5729	0.548896	0.998303	1.93341	4.34574	0	0	0	0.822172
AGAP006014	-2.20022	0.519465	0.998303	0	1.44858	5.93556	0	0	0.822172
AGAP006015	0.149212	0.483366	0.998303	304.512	197.007	345.111	297.712	298.308	332.157
AGAP006016	0.286264	0.791703	0.998303	4.83353	0	6.7835	4.59433	1.90612	4.93303
AGAP006017	-0.00802998	0.963043	0.998303	1074.98	1074.85	1885.81	1210.15	996.903	1765.2
AGAP006018	-0.390829	0.457189	0.998303	92.8037	52.1489	20.3505	44.1055	37.1694	38.6421
AGAP006020	0.356293	0.33121	0.998303	42.535	62.289	33.0696	53.2942	82.9164	41.1086
AGAP006021	0.376564	0.311622	0.998303	25.1343	23.1773	31.3737	21.1339	42.8878	41.9308
AGAP006022	-0.200949	0.246889	0.998303	2596.57	2795.76	2824.48	2389.05	1854.66	2958.17
AGAP006023	0.0938863	0.766178	0.998303	8719.68	6476.61	17543	8424.16	7304.27	19867.8
AGAP006024	-0.109456	0.721259	0.998303	125.672	137.615	36.4613	124.966	85.7756	48.5081
AGAP006025	-0.138401	0.551187	0.998303	176.907	270.885	101.753	192.962	208.721	92.0832
AGAP006026	-0.475674	0.185339	0.998303	60.9024	56.4947	37.3093	44.1055	51.4653	21.3765
AGAP006027	0.114821	0.698306	0.998303	83.1367	68.0833	85.6417	117.615	81.0103	67.4181
AGAP006028	0.72449	0.113112	0.998303	51.2354	13.0372	22.8943	35.8358	39.0755	64.9516
AGAP006029	-0.148364	0.742294	0.998303	23.2009	28.9716	18.6546	17.4584	34.3102	14.7991
AGAP006030	0.187292	0.342121	0.998303	415.683	350.557	951.386	373.978	536.574	1022.78
AGAP006031	0.0243757	0.912924	0.998303	3381.54	2503.15	2957.61	3146.2	3004.05	2858.69
AGAP006033	0.717833	0.870608	0.998303	0	0	0	0	0	0.822172
AGAP006034	0.149865	0.658322	0.998303	54.1355	57.9432	45.7886	64.3206	64.8082	47.686
AGAP006035	-1.2178	0.732664	0.998303	1.93341	0	0	0	0	0
AGAP006036	-1.05594	0.796292	0.998303	0.966705	0	0	0	0	0
AGAP006037	-0.0951502	0.595376	0.998303	65660.6	100636	65938.2	71101.8	72001.9	72111.9
AGAP006038	-0.171858	0.242125	0.998303	4191.63	3436.03	4778.98	3802.26	3079.34	4124.01
AGAP006040	-0.157646	0.292965	0.998303	1847.37	2437.96	2079.99	1846.92	1998.57	1830.98
AGAP006041	0.156884	0.442405	0.998303	312.246	489.62	611.363	382.248	428.878	802.44
AGAP006042	-0.0807869	0.640008	0.998303	1832.87	1978.76	2914.36	1703.58	1732.67	3010.79
AGAP006043	-0.0620206	0.694181	0.998303	3576.81	3985.05	3525.72	3786.64	2943.06	3923.4
AGAP006044	-0.132011	0.426803	0.998303	635.125	647.516	1080.27	543.049	550.87	1108.29
AGAP006045	-0.758906	0.176445	0.998303	29.9679	60.8404	34.7654	23.8905	24.7796	25.4873
AGAP006047	-0.295634	0.494604	0.998303	116.005	289.716	172.131	123.128	168.692	158.679
AGAP006048	-0.0178469	0.954871	0.998303	118.905	114.438	131.43	121.29	115.32	124.97
AGAP006049	0.284517	0.493843	0.998303	58.0023	98.5035	49.1804	105.67	64.8082	70.7068
AGAP006050	-0.11985	0.372416	0.998303	817.833	954.615	779.255	819.628	846.319	684.047
AGAP006051	-0.0752646	0.799371	0.998303	2244.69	1658.63	2336.07	1949.83	2020.49	2011.85
AGAP006053	0.898779	0.303782	0.998303	4.83353	1.44858	16.1108	8.26979	8.57756	18.0878
AGAP006054	0.0412106	0.93205	0.998303	36.7348	47.8032	45.7886	45.0244	33.3572	52.619
AGAP006056	-0.0684753	0.764581	0.998303	215.575	233.222	340.871	187.449	197.284	386.421
AGAP006057	0.500174	0.290563	0.998303	41.5683	20.2801	10.1753	34.9169	40.0286	22.1986
AGAP006058	-0.267819	0.690622	0.998303	11.6005	13.0372	37.3093	12.8641	13.3429	23.843
AGAP006059	0.124862	0.816159	0.998303	54.1355	8.69149	24.5902	25.7282	28.5919	37.8199
AGAP006060	-1.69521	0.499398	0.998303	2.90012	0	4.23969	0.918865	0	0.822172
AGAP006061	-0.161296	0.319976	0.998303	1528.36	1463.07	1337.2	1149.5	1255.18	1450.31
AGAP006062	-0.318691	0.257547	0.998303	2937.82	2424.92	3507.92	2173.12	2038.6	2891.58
AGAP006063	-0.312155	0.31176	0.998303	7214.52	10961.4	12783.5	8318.49	10108.2	7101.92
AGAP006064	0.207213	0.237587	0.998303	357.681	314.342	370.549	422.678	393.615	391.354
AGAP006065	-0.221174	0.411677	0.998303	3387.34	3386.78	3250.14	3501.8	2728.62	2503.51
AGAP028607	-0.0968154	0.720003	0.998303	173.04	198.456	390.899	116.696	156.302	564.01
AGAP006069	0.444572	0.49015	0.998303	25.1343	24.6259	7.63144	22.0528	18.1082	30.4204
AGAP006070	-0.08187	0.579756	0.998303	7969.52	8753.78	6110.24	8425.08	7703.6	5585.83
AGAP006071	0.0348385	0.891245	0.998303	763.697	712.702	711.42	554.995	690.017	985.784
AGAP006072	-0.0375014	0.869096	0.998303	412.783	407.051	674.11	288.524	368.835	915.077
AGAP006073	0.343249	0.567327	0.998303	11.6005	5.79432	27.9819	6.43206	22.8735	27.1317
AGAP006074	-0.24531	0.56779	0.998303	133.405	63.7376	8.47938	96.4809	58.1368	9.04389
AGAP006082	-0.134551	0.632294	0.998303	167.24	159.344	100.057	126.803	101.025	152.102
AGAP006083	0.0656712	0.6698	0.998303	425.35	372.285	607.971	430.948	351.68	716.112
AGAP006084	0.212322	0.449433	0.998303	144.039	107.195	294.234	130.479	164.88	332.157
AGAP006085	0.0878041	0.51849	0.998303	621.592	511.349	668.175	654.232	576.602	681.58
AGAP006086	1.96697	0.132574	0.998303	3.86682	0	0	3.67546	3.81225	9.04389
AGAP006089	0.0245884	0.912608	0.998303	173.04	188.316	327.304	155.288	201.096	351.889
AGAP006090	0.0510406	0.819531	0.998303	6799.81	5033.82	6065.3	6893.33	6530.38	5377
AGAP006091	0.278023	0.342256	0.998303	269.711	189.764	439.232	276.578	388.849	360.933
AGAP006092	-0.173487	0.370454	0.998303	2072.62	2863.84	2862.64	2252.14	1943.29	2723.85
AGAP006093	-3.81127	0.19381	0.998303	1.93341	7.24291	0	0	0	0
AGAP028451	-0.631285	0.217854	0.998303	221.376	42.0088	110.232	66.1583	40.9817	158.679
AGAP006094	-0.233091	0.282595	0.998303	629.325	382.425	921.708	474.135	325.947	899.456
AGAP006095	3.74072	0.137402	0.998303	0	0	0	7.35092	0	0.822172
AGAP006096	0.27986	0.255234	0.998303	1125.25	1058.91	1701.81	1127.45	1509.65	2062.01
AGAP006097	-0.0223789	0.885593	0.998303	2272.72	1984.56	2130.02	1830.38	1922.33	2582.44
AGAP006098	-0.254886	0.168795	0.998303	4928.26	4958.49	3954.78	4432.61	4293.54	3030.52
AGAP006099	0.125668	0.608347	0.998303	3743.08	5682.78	4841.72	4234.13	5476.29	6036.38
AGAP006100	-0.233562	0.184387	0.998303	1024.71	1648.49	901.358	1048.43	1024.54	878.079
AGAP006101	-0.0364583	0.812432	0.998303	4728.16	5398.86	4204.07	5598.65	5113.18	3424.35
AGAP006102	-0.508	0.173082	0.998303	6798.84	4745.55	2322.5	3068.09	3255.66	3431.74
AGAP006103	-0.377132	0.303816	0.998303	5894	4418.17	3024.59	3435.64	3800.81	3356.93
AGAP006104	-0.0434702	0.787681	0.998303	1182.28	1510.87	1380.44	1142.15	1211.34	1615.57
AGAP006105	-0.163659	0.659856	0.998303	739.53	559.152	669.023	666.177	714.796	481.793
AGAP006106	-0.584705	0.349262	0.998303	24.1676	17.383	27.9819	8.26979	12.3898	34.5312
AGAP006108	0.212754	0.526178	0.998303	140.172	73.8776	153.477	90.0488	117.227	255.695
AGAP006109	-0.0568523	0.818978	0.998303	666.06	809.757	557.943	753.47	771.027	476.037
AGAP006111	0.22399	0.412249	0.998303	58.0023	69.5319	176.371	66.1583	78.1511	213.765
AGAP028398	0.499018	0.447574	0.998303	5.80023	8.69149	13.567	8.26979	6.67143	30.4204
AGAP006113	0.30421	0.247929	0.998303	136.305	82.5691	192.482	135.992	121.992	251.585
AGAP006115	0.11178	0.527092	0.998303	1889.91	1822.31	1230.36	2286.14	1893.73	1234.08
AGAP006116	0.0964085	0.60677	0.998303	377.015	389.668	825.043	385.923	450.798	854.236
AGAP028452	-0.205675	0.234512	0.998303	1259.62	1058.91	977.672	1029.13	873.005	938.098
AGAP006117	-0.0657133	0.676769	0.998303	3057.69	2268.48	2379.31	2618.77	2597.09	2148.33
AGAP006118	-0.0593824	0.855432	0.998303	145.006	169.484	73.7706	231.554	113.414	65.7737
AGAP006119	0.174906	0.147868	0.998303	1445.22	1235.64	1472.02	1602.5	1435.31	1648.45
AGAP006120	0.0515021	0.832519	0.998303	270.678	331.725	164.5	260.039	318.323	202.254
AGAP006121	-0.424574	0.0957029	0.998303	2177.02	1667.32	917.468	1341.54	1164.64	967.696
AGAP006122	-0.445156	0.293305	0.998303	419.55	431.677	408.706	210.42	425.066	403.686
AGAP006123	-0.0811706	0.841126	0.998303	385.715	408.5	260.317	383.167	268.763	336.268
AGAP006124	-0.0535328	0.744695	0.998303	1180.35	1310.97	979.368	1205.55	1274.24	887.123
AGAP006125	0.0823269	0.508949	0.998303	1785.5	1913.58	1950.26	1993.94	2088.16	1908.26
AGAP006126	0.0380723	0.82876	0.998303	3936.42	3388.23	2946.58	3196.73	3979.99	3418.59
AGAP006128	-0.0807746	0.700868	0.998303	8173.49	6832.96	6066.14	8522.48	7005.96	4971.67
AGAP028053	0.0191401	0.941551	0.998303	2973.59	2288.76	1954.5	3299.65	2912.56	1553.08
AGAP006129	-0.14007	0.677639	0.998303	745.33	524.386	587.621	690.987	658.566	432.462
AGAP006130	0.0254144	0.880418	0.998303	3770.15	4370.37	5180.9	3682.81	4300.22	5742.05
AGAP006131	0.118511	0.492539	0.998303	727.929	866.251	905.597	890.381	871.099	938.92
AGAP006133	-0.168212	0.288756	0.998303	4626.65	3977.8	3719.9	4510.71	3156.54	3337.19
AGAP006134	1.23311	0.656036	0.998303	0	10.1401	0	1.83773	0	2.46652
AGAP006136	0.117583	0.733869	0.998303	163.373	149.204	211.136	162.639	159.161	263.917
AGAP006137	0.09454	0.901493	0.998303	7.73364	37.6631	22.8943	30.3226	24.7796	11.5104
AGAP006138	-0.114907	0.458668	0.998303	1043.08	1148.72	1099.77	1038.32	966.405	1026.07
AGAP006139	-0.109863	0.426187	0.998303	3816.55	3102.86	3288.3	3295.05	2830.59	3297.73
AGAP006140	-0.0776094	0.767456	0.998303	388.616	286.819	363.765	394.193	400.286	235.141
AGAP006141	0.0100783	0.957942	0.998303	5920.1	4319.67	5837.2	6035.11	5192.28	5044.85
AGAP006142	-0.0988005	0.612949	0.998303	910.636	809.757	1284.63	848.113	697.641	1283.41
AGAP006143	0.0325669	0.949276	0.998303	47.3686	46.3546	57.6598	56.9697	49.5592	50.1525
AGAP006144	0.256783	0.55609	0.998303	129.539	57.9432	43.2448	117.615	47.6531	83.8615
AGAP006145	-0.302688	0.840418	0.998303	1.93341	0	4.23969	1.83773	0	3.28869
AGAP006146	0.368488	0.538529	0.998303	15.4673	5.79432	16.1108	11.9453	15.249	18.0878
AGAP006147	-0.253864	0.95405	0.998303	0.966705	0	0	0	0	0.822172
AGAP006148	0.250444	0.779588	0.998303	4.83353	0	2.54381	9.18865	1.90612	0
AGAP006149	1.10859	0.146502	0.998303	12.5672	4.34574	2.54381	9.18865	11.4367	15.6213
AGAP006150	2.56534	0.47612	0.998303	0	0	0	0	1.90612	1.64434
AGAP006151	0.831296	0.376077	0.998303	4.83353	1.44858	0.847938	3.67546	3.81225	4.93303
AGAP006152	-0.297677	0.876244	0.998303	1.93341	0	5.93556	1.83773	0.953062	1.64434
AGAP006153	-0.240627	0.95646	0.998303	0	0	0	0	0	0
AGAP006155	-2.30146	0.510419	0.998303	0.966705	0	1.69588	0	0	0
AGAP006156	1.86628	0.167556	0.998303	1.93341	0	1.69588	0.918865	3.81225	10.6882
AGAP006157	-0.19603	0.772736	0.998303	128.572	173.83	132.278	116.696	159.161	94.5497
AGAP006158	0.59509	0.141123	0.998303	57.0356	20.2801	67.835	58.8074	53.3715	101.949
AGAP006159	0.1639	0.373542	0.998303	411.817	252.053	555.399	435.542	352.633	550.855
AGAP006160	-0.0550961	0.79634	0.998303	1767.14	1368.91	1547.49	1502.34	1820.35	1271.9
AGAP006161	-0.00956101	0.952834	0.998303	1847.37	2025.12	1104.01	1936.97	1791.76	1173.24
AGAP006162	-0.0966338	0.601374	0.998303	1031.47	1321.11	757.208	1191.77	1107.46	646.227
AGAP006163	-0.201799	0.389458	0.998303	584.857	944.475	439.232	603.695	620.443	416.841
AGAP006166	-0.966501	0.181448	0.998303	7.73364	21.7287	26.2861	14.7018	8.57756	6.57737
AGAP006167	1.43842	0.373791	0.998303	1.93341	0	5.93556	8.26979	0.953062	3.28869
AGAP006168	0.475002	0.142529	0.998303	33.8347	24.6259	92.4252	33.998	41.9347	141.414
AGAP006169	1.33075	0.352464	0.998303	0.966705	2.89716	4.23969	3.67546	9.53062	4.93303
AGAP006170	0.950525	0.827713	0.998303	0	0	0	0	0	1.64434
AGAP006171	0.113757	0.517211	0.998303	1121.38	977.792	2592.14	1132.96	1139.86	2777.3
AGAP006172	0.590329	0.543433	0.998303	12.5672	0	1.69588	3.67546	8.57756	4.93303
AGAP006173	0.00932369	0.956596	0.998303	571.323	505.555	919.164	535.699	591.851	869.858
AGAP006174	0.162616	0.852073	0.998303	11.6005	5.79432	11.8711	7.35092	12.3898	12.3326
AGAP006175	0.124238	0.679031	0.998303	659.293	395.463	527.417	762.658	656.66	411.908
AGAP006176	0.295909	0.456978	0.998303	45.4352	57.9432	266.252	33.0792	76.245	409.442
AGAP006178	0.644248	0.0687994	0.998303	113.105	50.7003	63.5953	156.207	162.021	68.2403
[truncated: 11,109 more rows]
